# Supplementary material for: Bis[(1-vinyl-1H-imidazol-2-yl-κN 3)methanamine-κN]copper(II) bis­(hexa­fluoridophosphate)
Source: Acta Crystallogr Sect E Struct Rep Online. 2011 Nov 25;67(Pt 12):m1845. doi: 10.1107/S1600536811050100 (PMC3238741; doi:10.1107/S1600536811050100)
Supplement: Supplementary file 1 [file e-67-m1845-sup1.cif]

##############################################################################
#                                                                            #
# This CIF contains the data in a paper accepted for publication in          #
# Acta Crystallographica Section E. It conforms to the requirements of       #
# Notes for Authors for Acta Crystallographica Section E, and has been       #
# peer reviewed under the auspices of the IUCr Commission on Journals.       #
#                                                                            #
# Full details of the Crystallographic Information File format               #
# are given in the paper "The Crystallographic Information File (CIF):       #
# a New Standard Archive File for Crystallography" by S. R. Hall, F. H.      #
# Allen and I. D. Brown [Acta Cryst. (1991), A47, 655-685].                  #
#                                                                            #
# The current version of the core CIF dictionary is obtainable from          #
# ftp://ftp.iucr.org/pub/cif_core.dic.                                       #
#                                                                            #
# Software is freely available for graphical display of the structure(s)     #
# in this CIF. For information consult the CIF software page                 #
# http://www.iucr.org/resources/cif/software.                                #
#                                                                            #
# This file may be used for bona fide research purposes within the           #
# scientific community so long as proper attribution is given to the journal # 
# article from which it was obtained.                                        #
#                                                                            #
##############################################################################
data_I
_audit_creation_method     SHELXL-97
_chemical_name_systematic
;
Bis[(1-vinyl-1<i>H</i>-imidazol-2-yl-\k<i>N</i>^3^)methanamine-
\k<i>N</i>]copper(II) bis(hexafluoridophosphate)
;
_chemical_name_common     ?
_chemical_formula_moiety     'C12 H18 Cu N6 2+, 2(F6 P -)'
_chemical_formula_sum     'C12 H18 Cu F12 N6 P2'
_chemical_formula_iupac     '[Cu (C6 H9 N3)2] (P F6)2'
_chemical_formula_weight     599.80
_chemical_melting_point     ?
_symmetry_cell_setting     monoclinic
_symmetry_space_group_name_H-M     'P 21/c'
_symmetry_space_group_name_Hall     '-P 2ybc'
loop_
    _symmetry_equiv_pos_as_xyz
    'x, y, z'
    '-x, y+1/2, -z+1/2'
    '-x, -y, -z'
    'x, -y-1/2, z-1/2'
_cell_length_a     11.543(2)
_cell_length_b     12.282(2)
_cell_length_c     8.2793(14)
_cell_angle_alpha     90.00
_cell_angle_beta     96.476(15)
_cell_angle_gamma     90.00
_cell_volume     1166.3(4)
_cell_formula_units_Z     2
_cell_measurement_reflns_used     3520
_cell_measurement_theta_min     2.42
_cell_measurement_theta_max     26.58
_cell_measurement_temperature     140(2)
_exptl_crystal_description     prismatic
_exptl_crystal_colour     pink
_exptl_crystal_size_max     0.24
_exptl_crystal_size_mid     0.20
_exptl_crystal_size_min     0.16
_exptl_crystal_density_diffrn     1.708
_exptl_crystal_density_meas     ?
_exptl_crystal_density_method     'not measured'
_exptl_crystal_F_000     598
_exptl_absorpt_coefficient_mu     1.181
_exptl_absorpt_correction_type     multi-scan
_exptl_absorpt_process_details     '(Blessing, 1995)'
_exptl_absorpt_correction_T_min     0.657
_exptl_absorpt_correction_T_max     1.000
_exptl_special_details     ?
_diffrn_ambient_temperature     140(2)
_diffrn_radiation_type     MoK\a
_diffrn_radiation_wavelength     0.71073
_diffrn_radiation_source     'fine-focus sealed tube'
_diffrn_radiation_monochromator     graphite
_diffrn_measurement_device_type     'Oxford Diffraction KM-4/Sapphire CCD'
_diffrn_measurement_method     '\f and \w'
_diffrn_detector_area_resol_mean     ?
_diffrn_reflns_number     6439
_diffrn_reflns_av_R_equivalents     0.0881
_diffrn_reflns_av_sigmaI/netI     0.0755
_diffrn_reflns_theta_min     2.98
_diffrn_reflns_theta_max     25.03
_diffrn_reflns_theta_full     25.03
_diffrn_measured_fraction_theta_max     0.953
_diffrn_measured_fraction_theta_full     0.953
_diffrn_reflns_limit_h_min     -13
_diffrn_reflns_limit_h_max     13
_diffrn_reflns_limit_k_min     -14
_diffrn_reflns_limit_k_max     14
_diffrn_reflns_limit_l_min     -9
_diffrn_reflns_limit_l_max     9
_diffrn_standards_number     ?
_diffrn_standards_interval_count     ?
_diffrn_standards_interval_time     ?
_diffrn_standards_decay_%     ?
_refine_special_details
;
Refinement of <i>F</i>^2^ against ALL reflections. The weighted <i>R</i>-factor
<i>wR</i> and goodness of fit <i>S</i> are based on <i>F</i>^2^, conventional
<i>R</i>-factors <i>R</i> are based on <i>F</i>, with <i>F</i> set to zero for
negative <i>F</i>^2^. The threshold expression of <i>F</i>^2^ >
\s(<i>F</i>^2^) is used only for calculating <i>R</i>-factors(gt) <i>etc</i>.
and is not relevant to the choice of reflections for refinement.
<i>R</i>-factors based on <i>F</i>^2^ are statistically about twice as large
as those based on <i>F</i>, and <i>R</i>- factors based on ALL data will be
even larger.
;
_reflns_number_total     1955
_reflns_number_gt     1396
_reflns_threshold_expression     I>2sigma(I)
_refine_ls_structure_factor_coef     Fsqd
_refine_ls_matrix_type     full
_refine_ls_R_factor_all     0.0663
_refine_ls_R_factor_gt     0.0473
_refine_ls_wR_factor_gt     0.1146
_refine_ls_wR_factor_ref     0.1232
_refine_ls_goodness_of_fit_ref     0.974
_refine_ls_restrained_S_all     0.974
_refine_ls_number_reflns     1955
_refine_ls_number_parameters     151
_refine_ls_number_restraints     0
_refine_ls_hydrogen_treatment     constr
_refine_ls_weighting_scheme     calc
_refine_ls_weighting_details
                 'calc w=1/[\s^2^(Fo^2^)+(0.0677P)^2^] where P=(Fo^2^+2Fc^2^)/3'
_atom_sites_solution_hydrogens     geom
_atom_sites_solution_primary     direct
_atom_sites_solution_secondary     difmap
_refine_ls_shift/su_max     0.000
_refine_ls_shift/su_mean     0.000
_refine_diff_density_max     0.908
_refine_diff_density_min     -0.459
_refine_ls_extinction_method     none
_refine_ls_extinction_coef     ?
loop_
    _atom_type_symbol
    _atom_type_description
    _atom_type_scat_dispersion_real
    _atom_type_scat_dispersion_imag
    _atom_type_scat_source
    'C' 'C' 0.0033 0.0016
                         'International Tables Vol C Tables 4.2.6.8 and 6.1.1.4'
    'H' 'H' 0.0000 0.0000
                         'International Tables Vol C Tables 4.2.6.8 and 6.1.1.4'
    'N' 'N' 0.0061 0.0033
                         'International Tables Vol C Tables 4.2.6.8 and 6.1.1.4'
    'F' 'F' 0.0171 0.0103
                         'International Tables Vol C Tables 4.2.6.8 and 6.1.1.4'
    'P' 'P' 0.1023 0.0942
                         'International Tables Vol C Tables 4.2.6.8 and 6.1.1.4'
    'Cu' 'Cu' 0.3201 1.2651
                         'International Tables Vol C Tables 4.2.6.8 and 6.1.1.4'
_computing_data_collection     'CrysAlis CCD (Oxford Diffraction, 2006)'
_computing_cell_refinement     'CrysAlis RED (Oxford Diffraction, 2006)'
_computing_data_reduction     'CrysAlis RED (Oxford Diffraction, 2006)'
_computing_structure_solution     'SHELXS97 (Sheldrick, 2008)'
_computing_structure_refinement     'SHELXL97 (Sheldrick, 2008)'
_computing_molecular_graphics     'SHELXTL (Sheldrick, 2008)'
_computing_publication_material     'ORTEP-3 (Farrugia, 1997)'
loop_
    _atom_site_type_symbol
    _atom_site_label
    _atom_site_fract_x
    _atom_site_fract_y
    _atom_site_fract_z
    _atom_site_U_iso_or_equiv
    _atom_site_adp_type
    _atom_site_calc_flag
    _atom_site_refinement_flags
    _atom_site_occupancy
    _atom_site_symmetry_multiplicity
    _atom_site_disorder_assembly
    _atom_site_disorder_group
    Cu Cu1 0.0000 0.0000 0.0000 0.0228(2) Uani d S 1 2 . .
    N N1 0.1254(3) 0.1059(2) -0.0384(4) 0.0259(8) Uani d . 1 1 . .
    N N2 0.3038(3) 0.1375(2) -0.1192(4) 0.0274(8) Uani d . 1 1 . .
    N N3 0.1108(3) -0.1091(2) -0.0966(4) 0.0266(8) Uani d . 1 1 . .
    H H3A 0.1138 -0.1725 -0.0370 0.032 Uiso calc R 1 1 . .
    H H3B 0.0811 -0.1258 -0.2015 0.032 Uiso calc R 1 1 . .
    C C1 0.2219(3) 0.0595(3) -0.0873(5) 0.0222(9) Uani d . 1 1 . .
    C C2 0.2538(4) 0.2409(3) -0.0848(6) 0.0315(11) Uani d . 1 1 . .
    H H2 0.2886 0.3104 -0.0940 0.038 Uiso calc R 1 1 . .
    C C3 0.1460(4) 0.2200(3) -0.0360(5) 0.0296(10) Uani d . 1 1 . .
    H H3 0.0933 0.2736 -0.0054 0.036 Uiso calc R 1 1 . .
    C C4 0.4149(4) 0.1189(3) -0.1822(5) 0.0316(10) Uani d . 1 1 . .
    H H4 0.4311 0.0471 -0.2160 0.038 Uiso calc R 1 1 . .
    C C5 0.4952(4) 0.1947(4) -0.1960(7) 0.0474(14) Uani d . 1 1 . .
    H H5A 0.4821 0.2675 -0.1634 0.057 Uiso calc R 1 1 . .
    H H5B 0.5658 0.1763 -0.2383 0.057 Uiso calc R 1 1 . .
    C C6 0.2332(3) -0.0645(3) -0.0967(5) 0.0227(9) Uani d . 1 1 . .
    H H6A 0.2661 -0.0860 -0.1974 0.027 Uiso calc R 1 1 . .
    H H6B 0.2847 -0.0924 -0.0021 0.027 Uiso calc R 1 1 . .
    P P1 0.19988(10) 0.57233(7) 0.90769(13) 0.0244(3) Uani d . 1 1 . .
    F F1 0.0883(2) 0.51137(19) 0.8082(3) 0.0463(8) Uani d . 1 1 . .
    F F2 0.2875(2) 0.50369(17) 0.8029(3) 0.0392(7) Uani d . 1 1 . .
    F F3 0.1923(3) 0.66853(17) 0.7698(3) 0.0472(8) Uani d . 1 1 . .
    F F4 0.3113(2) 0.6338(2) 1.0077(3) 0.0531(8) Uani d . 1 1 . .
    F F5 0.1112(2) 0.64221(17) 1.0131(3) 0.0396(7) Uani d . 1 1 . .
    F F6 0.2065(2) 0.47717(17) 1.0447(3) 0.0365(7) Uani d . 1 1 . .
loop_
    _atom_site_aniso_label
    _atom_site_aniso_U_11
    _atom_site_aniso_U_22
    _atom_site_aniso_U_33
    _atom_site_aniso_U_12
    _atom_site_aniso_U_13
    _atom_site_aniso_U_23
    Cu1 0.0264(4) 0.0165(3) 0.0261(5) 0.0009(3) 0.0056(3) 0.0002(3)
    N1 0.029(2) 0.0210(15) 0.028(2) 0.0045(14) 0.0070(16) -0.0020(14)
    N2 0.0282(19) 0.0216(16) 0.034(2) -0.0003(14) 0.0092(17) -0.0042(14)
    N3 0.031(2) 0.0185(15) 0.031(2) -0.0002(14) 0.0089(17) 0.0000(14)
    C1 0.025(2) 0.0223(19) 0.020(2) -0.0004(16) 0.0026(19) 0.0021(16)
    C2 0.037(3) 0.0180(19) 0.041(3) -0.0049(17) 0.010(2) -0.0024(18)
    C3 0.033(2) 0.0182(18) 0.039(3) 0.0005(17) 0.010(2) -0.0044(17)
    C4 0.029(2) 0.032(2) 0.035(3) 0.0010(19) 0.009(2) -0.0055(19)
    C5 0.031(3) 0.043(3) 0.070(4) -0.001(2) 0.016(3) -0.008(3)
    C6 0.024(2) 0.0181(19) 0.027(2) 0.0029(15) 0.0081(19) 0.0022(16)
    P1 0.0330(6) 0.0177(5) 0.0230(6) -0.0002(4) 0.0053(5) -0.0003(4)
    F1 0.0429(17) 0.0558(17) 0.0388(18) -0.0141(13) -0.0018(14) -0.0081(13)
    F2 0.0548(18) 0.0329(13) 0.0336(16) 0.0120(12) 0.0212(14) -0.0019(11)
    F3 0.084(2) 0.0240(12) 0.0376(17) 0.0114(13) 0.0255(15) 0.0086(11)
    F4 0.0495(17) 0.0613(17) 0.050(2) -0.0274(14) 0.0112(15) -0.0192(14)
    F5 0.0579(17) 0.0311(12) 0.0329(16) 0.0117(12) 0.0193(13) -0.0003(11)
    F6 0.0568(18) 0.0257(12) 0.0277(15) 0.0051(11) 0.0080(14) 0.0052(10)
_geom_special_details
;
All e.s.d.'s (except the e.s.d. in the dihedral angle between two l.s. planes)
are estimated using the full covariance matrix. The cell e.s.d.'s are taken
into account individually in the estimation of e.s.d.'s in distances, angles
and torsion angles; correlations between e.s.d.'s in cell parameters are only
used when they are defined by crystal symmetry. An approximate (isotropic)
treatment of cell e.s.d.'s is used for estimating e.s.d.'s involving l.s.
planes.
;
loop_
    _geom_bond_atom_site_label_1
    _geom_bond_atom_site_label_2
    _geom_bond_site_symmetry_2
    _geom_bond_distance
    _geom_bond_publ_flag
    Cu1 N1 . 1.998(3) ?
    Cu1 N1 3 1.998(3) ?
    Cu1 N3 . 2.074(3) ?
    Cu1 N3 3 2.074(3) ?
    N1 C1 . 1.352(5) ?
    N1 C3 . 1.421(4) ?
    N2 C1 . 1.392(5) ?
    N2 C2 . 1.436(5) ?
    N2 C4 . 1.456(5) ?
    N3 C6 . 1.516(5) ?
    N3 H3A . 0.9200 ?
    N3 H3B . 0.9200 ?
    C1 C6 . 1.531(5) ?
    C2 C3 . 1.375(6) ?
    C2 H2 . 0.9500 ?
    C3 H3 . 0.9500 ?
    C4 C5 . 1.328(6) ?
    C4 H4 . 0.9500 ?
    C5 H5A . 0.9500 ?
    C5 H5B . 0.9500 ?
    C6 H6A . 0.9900 ?
    C6 H6B . 0.9900 ?
    P1 F6 . 1.625(2) ?
    P1 F1 . 1.631(3) ?
    P1 F4 . 1.634(3) ?
    P1 F2 . 1.638(3) ?
    P1 F3 . 1.638(3) ?
    P1 F5 . 1.658(3) ?
loop_
    _geom_angle_atom_site_label_1
    _geom_angle_atom_site_label_2
    _geom_angle_atom_site_label_3
    _geom_angle_site_symmetry_1
    _geom_angle_site_symmetry_3
    _geom_angle
    _geom_angle_publ_flag
    N1 Cu1 N1 . 3 180.00(13) ?
    N1 Cu1 N3 . . 82.53(13) ?
    N1 Cu1 N3 3 . 97.47(13) ?
    N1 Cu1 N3 . 3 97.47(13) ?
    N1 Cu1 N3 3 3 82.53(13) ?
    N3 Cu1 N3 . 3 180.0 ?
    C1 N1 C3 . . 106.1(3) ?
    C1 N1 Cu1 . . 114.2(2) ?
    C3 N1 Cu1 . . 139.7(3) ?
    C1 N2 C2 . . 105.9(3) ?
    C1 N2 C4 . . 127.2(3) ?
    C2 N2 C4 . . 126.8(3) ?
    C6 N3 Cu1 . . 112.4(2) ?
    C6 N3 H3A . . 109.1 ?
    Cu1 N3 H3A . . 109.1 ?
    C6 N3 H3B . . 109.1 ?
    Cu1 N3 H3B . . 109.1 ?
    H3A N3 H3B . . 107.8 ?
    N1 C1 N2 . . 111.5(3) ?
    N1 C1 C6 . . 120.8(3) ?
    N2 C1 C6 . . 127.7(3) ?
    C3 C2 N2 . . 106.8(3) ?
    C3 C2 H2 . . 126.6 ?
    N2 C2 H2 . . 126.6 ?
    C2 C3 N1 . . 109.6(4) ?
    C2 C3 H3 . . 125.2 ?
    N1 C3 H3 . . 125.2 ?
    C5 C4 N2 . . 124.9(4) ?
    C5 C4 H4 . . 117.6 ?
    N2 C4 H4 . . 117.6 ?
    C4 C5 H5A . . 120.0 ?
    C4 C5 H5B . . 120.0 ?
    H5A C5 H5B . . 120.0 ?
    N3 C6 C1 . . 106.0(3) ?
    N3 C6 H6A . . 110.5 ?
    C1 C6 H6A . . 110.5 ?
    N3 C6 H6B . . 110.5 ?
    C1 C6 H6B . . 110.5 ?
    H6A C6 H6B . . 108.7 ?
    F6 P1 F1 . . 89.70(14) ?
    F6 P1 F4 . . 90.34(15) ?
    F1 P1 F4 . . 179.76(17) ?
    F6 P1 F2 . . 90.94(13) ?
    F1 P1 F2 . . 89.76(15) ?
    F4 P1 F2 . . 90.48(15) ?
    F6 P1 F3 . . 179.61(16) ?
    F1 P1 F3 . . 90.11(15) ?
    F4 P1 F3 . . 89.84(15) ?
    F2 P1 F3 . . 89.41(13) ?
    F6 P1 F5 . . 89.31(13) ?
    F1 P1 F5 . . 90.23(15) ?
    F4 P1 F5 . . 89.53(14) ?
    F2 P1 F5 . . 179.75(14) ?
    F3 P1 F5 . . 90.34(13) ?
loop_
    _geom_torsion_atom_site_label_1
    _geom_torsion_atom_site_label_2
    _geom_torsion_atom_site_label_3
    _geom_torsion_atom_site_label_4
    _geom_torsion_site_symmetry_1
    _geom_torsion_site_symmetry_2
    _geom_torsion_site_symmetry_3
    _geom_torsion_site_symmetry_4
    _geom_torsion
    _geom_torsion_publ_flag
    N1 Cu1 N1 C1 3 . . . -64.0(4) ?
    N3 Cu1 N1 C1 . . . . -6.8(3) ?
    N3 Cu1 N1 C1 3 . . . 173.2(3) ?
    N1 Cu1 N1 C3 3 . . . 113.2(6) ?
    N3 Cu1 N1 C3 . . . . 170.4(4) ?
    N3 Cu1 N1 C3 3 . . . -9.6(4) ?
    N1 Cu1 N3 C6 . . . . 16.6(3) ?
    N1 Cu1 N3 C6 3 . . . -163.4(3) ?
    N3 Cu1 N3 C6 3 . . . -41(3) ?
    C3 N1 C1 N2 . . . . -0.9(4) ?
    Cu1 N1 C1 N2 . . . . 177.2(2) ?
    C3 N1 C1 C6 . . . . 177.2(3) ?
    Cu1 N1 C1 C6 . . . . -4.7(5) ?
    C2 N2 C1 N1 . . . . 0.8(4) ?
    C4 N2 C1 N1 . . . . -176.5(4) ?
    C2 N2 C1 C6 . . . . -177.1(4) ?
    C4 N2 C1 C6 . . . . 5.6(6) ?
    C1 N2 C2 C3 . . . . -0.4(4) ?
    C4 N2 C2 C3 . . . . 176.9(4) ?
    N2 C2 C3 N1 . . . . -0.1(5) ?
    C1 N1 C3 C2 . . . . 0.6(5) ?
    Cu1 N1 C3 C2 . . . . -176.8(3) ?
    C1 N2 C4 C5 . . . . -173.1(4) ?
    C2 N2 C4 C5 . . . . 10.1(7) ?
    Cu1 N3 C6 C1 . . . . -21.4(4) ?
    N1 C1 C6 N3 . . . . 17.6(5) ?
    N2 C1 C6 N3 . . . . -164.7(4) ?
_iucr_refine_instructions_details
;
TITL AS195 in P2(1)/c
CELL 0.71073  11.54285  12.28215   8.27927  90.00000  96.47626  90.00000
ZERR    2.00   0.00215   0.00220   0.00140   0.00000   0.01458   0.00000
LATT  1
SYMM -X, 0.5+Y, 0.5-Z
SFAC C H N F P CU
UNIT 24 36 12 24 4 2
REM   ---------------------------------------------------------------------
REM   Data collection: KUMA CCD
REM   Absorption correction: ?
REM   Crystal colour: pink; Crystal habit: prismatic:
REM   Mole 1 is 1/2 Cu(II) complex
REM   Mole 2 is one PF6 anion
REM   ---------------------------------------------------------------------
OMIT -4
L.S.  12
ACTA  1
CONF
BOND  $H
TEMP -133
FMAP  2
SHEL 999 0.84
PLAN  10
WGHT    0.067700
FVAR       0.98337
CU1   6    0.000000    0.000000    0.000000    10.50000    0.02638    0.01647 =
         0.02610    0.00019    0.00560    0.00094
N1    3    0.125406    0.105874   -0.038376    11.00000    0.02928    0.02105 =
         0.02817   -0.00197    0.00707    0.00461
N2    3    0.303696    0.137548   -0.119256    11.00000    0.02803    0.02159 =
         0.03359   -0.00420    0.00920   -0.00024
N3    3    0.110807   -0.109154   -0.096637    11.00000    0.03132    0.01835 =
         0.03112   -0.00010    0.00885   -0.00008
AFIX  23
H3A   2    0.113814   -0.172519   -0.037052    11.00000   -1.20000
H3B   2    0.081157   -0.125745   -0.201575    11.00000   -1.20000
AFIX   0
C1    1    0.221897    0.059540   -0.087307    11.00000    0.02452    0.02206 =
         0.01968    0.00205    0.00257   -0.00028
C2    1    0.253880    0.240921   -0.084822    11.00000    0.03667    0.01803 =
         0.04121   -0.00251    0.00987   -0.00485
AFIX  43
H2    2    0.288690    0.310415   -0.093938    11.00000   -1.20000
AFIX   0
C3    1    0.145988    0.219947   -0.036064    11.00000    0.03355    0.01810 =
         0.03855   -0.00444    0.01016    0.00043
AFIX  43
H3    2    0.093291    0.273574   -0.005511    11.00000   -1.20000
AFIX   0
C4    1    0.414926    0.118883   -0.182199    11.00000    0.02947    0.03185 =
         0.03468   -0.00536    0.00973    0.00092
AFIX  43
H4    2    0.431051    0.047099   -0.216090    11.00000   -1.20000
AFIX   0
C5    1    0.495312    0.194331   -0.195803    11.00000    0.03263    0.04235 =
         0.07001   -0.00813    0.01620   -0.00259
AFIX   9
H5A   2    0.489907    0.263161   -0.168508    11.00000   -1.20000
H5B   2    0.569434    0.179757   -0.250735    11.00000   -1.20000
AFIX   0
C6    1    0.233084   -0.064541   -0.096675    11.00000    0.02425    0.01802 =
         0.02710    0.00225    0.00817    0.00295
AFIX  23
H6A   2    0.266080   -0.086054   -0.197271    11.00000   -1.20000
H6B   2    0.284550   -0.092442   -0.001967    11.00000   -1.20000
AFIX   0
P1    5    0.199884    0.572331    0.907673    11.00000    0.03293    0.01772 =
         0.02299   -0.00034    0.00526   -0.00022
F1    4    0.088288    0.511371    0.808159    11.00000    0.04280    0.05581 =
         0.03872   -0.00820   -0.00159   -0.01397
F2    4    0.287495    0.503691    0.802909    11.00000    0.05465    0.03297 =
         0.03368   -0.00183    0.02123    0.01193
F3    4    0.192289    0.668538    0.769809    11.00000    0.08446    0.02403 =
         0.03764    0.00871    0.02558    0.01148
F4    4    0.311333    0.633760    1.007745    11.00000    0.04929    0.06142 =
         0.04979   -0.01925    0.01137   -0.02754
F5    4    0.111168    0.642213    1.013105    11.00000    0.05777    0.03105 =
         0.03289   -0.00034    0.01933    0.01181
F6    4    0.206529    0.477174    1.044729    11.00000    0.05673    0.02569 =
         0.02770    0.00525    0.00801    0.00513
HKLF 4
REM  AS195 in P2(1)/c
REM R1 =  0.0473 for   1396 Fo > 4sig(Fo)  and  0.0664 for all   1955 data
REM    158 parameters refined using      0 restraints
END
WGHT      0.0699      0.0000
REM Highest difference peak  0.905,  deepest hole -0.460,  1-sigma level  0.107
Q1    1   0.0399 -0.0021  0.1300  11.00000  0.05    0.91
Q2    1   0.1965  0.4282  0.9196  11.00000  0.05    0.60
Q3    1   0.2090  0.5388  1.0179  11.00000  0.05    0.44
Q4    1   0.0000  0.5000  1.0000  10.50000  0.05    0.35
Q5    1   0.1169  0.0935 -0.1338  11.00000  0.05    0.33
Q6    1   0.0974  0.5680  0.8321  11.00000  0.05    0.33
Q7    1   0.3897 -0.0137 -0.1725  11.00000  0.05    0.32
Q8    1   0.2344  0.4472  1.0394  11.00000  0.05    0.32
Q9    1   0.1632 -0.1642 -0.3060  11.00000  0.05    0.31
Q10   1   0.1020  0.4795  0.8540  11.00000  0.05    0.31
;
data_global
_journal_date_recd_electronic     2011-10-11
_journal_date_accepted     2011-11-22
_journal_name_full     'Acta Crystallographica, Section E'
_journal_year     2011
_journal_volume     67
_journal_issue     12
_journal_page_first     m1845
_journal_page_last     m1845
_journal_paper_category     QM
_journal_coeditor_code     FI2116
_publ_contact_author_name     'Alexander Schiller'
_publ_contact_author_address
;
Institute for Inorganic and Analytical Chemistry
Friedrich Schiller University
Humboldtstrasse 8
07743 Jena
Germany
;
_publ_contact_author_email     alexander.schiller@uni-jena.de
_publ_contact_author_fax     '++49-3641-948102'
_publ_contact_author_phone     '++49-3641-948113'
_publ_section_title
;\
Bis[(1-vinyl-1<i>H</i>-imidazol-2-yl-\k<i>N</i>^3^)methanamine-\k<i>N</i>]\
copper(II) bis(hexafluoridophosphate)
;
loop_
    _publ_author_name
    _publ_author_address
    'Schiller, Alexander'
;
Institute for Inorganic and Analytical Chemistry
Friedrich Schiller University
Humboldtstrasse 8
07743 Jena
Germany
;
    'Scopelliti, Rosario'
;
Institut des Sciences et Ing\'enierie Chimiques
Ecole Polytechnique F\'ed\'erale de Lausanne (EPFL)
BCH-LCS
CH-1015 Lausanne
Switzerland
;
    'Imhof, Wolfgang'
;
Institute for Inorganic and Analytical Chemistry
Friedrich Schiller University
Humboldtstrasse 8
07743 Jena
Germany
;
