# Supplementary material for: Bis[(1-vinyl-1H-imidazol-2-yl-κN 3)methanamine-κN]copper(II) bis­(hexa­fluoridophosphate)
Source: Acta Crystallogr Sect E Struct Rep Online. 2011 Nov 25;67(Pt 12):m1845. doi: 10.1107/S1600536811050100 (PMC3238741; doi:10.1107/S1600536811050100)
Supplement: Supplementary file 2 [file e-67-m1845-Isup2.hkl]

# 
# h,k,l, Fc-squared, Fo-squared, sigma(Fo-squared) and status flag 
# 
data_I
_shelx_title ' AS195 in P2(1)/c' 
_shelx_refln_list_code          4 
_shelx_F_calc_maximum      273.78 
_exptl_crystal_F_000       598.00 
_reflns_d_resolution_high  0.8400 
 
loop_ 
 _symmetry_equiv_pos_as_xyz 
 'x, y, z' 
 '-x, y+1/2, -z+1/2' 
 '-x, -y, -z' 
 'x, -y-1/2, z-1/2' 
 
_cell_length_a    11.5428 
_cell_length_b    12.2821 
_cell_length_c     8.2793 
_cell_angle_alpha  90.000 
_cell_angle_beta   96.476 
_cell_angle_gamma  90.000 
 
_shelx_F_squared_multiplier     1.000 
 
loop_ 
 _refln_index_h 
 _refln_index_k 
 _refln_index_l 
 _refln_F_squared_calc 
 _refln_F_squared_meas 
 _refln_F_squared_sigma 
 _refln_observed_status 
   2   0   0    14820.44    14013.79   1680.74 o 
   3   0   0     3758.60     4116.27    684.83 o 
   4   0   0     2788.02     2890.96    251.77 o 
   5   0   0        7.00       23.48     15.27 o 
   6   0   0      307.92      299.33     33.76 o 
   7   0   0      285.57      287.22     35.32 o 
   8   0   0      126.63      122.03     33.78 o 
   9   0   0     2886.90     3256.52    128.73 o 
  10   0   0     5556.57     6819.12    135.45 o 
  11   0   0       44.37       33.55     32.30 o 
  12   0   0        1.72       33.02     35.07 o 
  13   0   0       20.10       18.84     34.44 o 
   2   1   0     2154.30     2512.72    100.21 o 
   3   1   0        0.13       11.59      8.28 o 
   4   1   0        0.42       15.63      8.82 o 
   5   1   0      161.91      177.27     18.61 o 
   6   1   0      286.41      312.43     22.19 o 
   7   1   0      108.44       83.27     16.60 o 
   8   1   0      654.99      744.76     29.44 o 
   9   1   0      541.90      623.94     35.87 o 
  10   1   0        0.00       39.33     23.05 o 
  11   1   0      198.10      213.27     40.95 o 
  12   1   0      147.06      167.13     43.61 o 
  13   1   0        0.28       23.99     27.05 o 
   0   2   0    17908.66    21285.41    845.28 o 
   1   2   0     9539.52    10384.13    364.79 o 
   2   2   0      193.30      229.77     13.55 o 
   3   2   0     2196.02     2736.74    149.60 o 
   4   2   0     3635.88     3950.83    141.66 o 
   5   2   0     4020.38     4342.16    109.35 o 
   6   2   0       36.86       31.43     14.58 o 
   7   2   0        6.55       15.55     14.76 o 
   8   2   0        8.38       19.41     14.54 o 
   9   2   0     1947.68     2131.33     46.50 o 
  10   2   0     2046.57     2475.18     82.19 o 
  11   2   0      635.66      792.20     57.27 o 
  12   2   0        4.48       27.30     26.85 o 
  13   2   0      137.69      166.52     62.79 o 
   1   3   0     6415.98     7119.70    250.31 o 
   2   3   0     2867.32     2960.56     69.82 o 
   3   3   0      509.50      481.28     18.82 o 
   4   3   0       35.68       62.67     14.85 o 
   5   3   0        4.16       15.70     11.88 o 
   6   3   0       12.81       14.26     13.19 o 
   7   3   0        8.87       16.02     13.28 o 
   8   3   0      394.32      377.38     26.95 o 
   9   3   0       59.72       57.46     19.24 o 
  10   3   0       38.56       28.86     18.75 o 
  11   3   0       38.28       38.81     28.21 o 
  12   3   0       56.81       31.68     24.85 o 
  13   3   0        9.13       14.71     30.37 o 
   0   4   0       84.84      106.10     10.60 o 
   1   4   0     2067.19     2284.94     64.04 o 
   2   4   0     1437.49     1490.27     43.68 o 
   3   4   0     1707.47     1813.86     61.03 o 
   4   4   0     9242.14    10204.00    318.50 o 
   5   4   0     2949.18     3116.16     94.12 o 
   6   4   0      293.23      291.16     19.80 o 
   7   4   0      117.70       78.23     17.37 o 
   8   4   0     1111.48     1036.47     39.27 o 
   9   4   0       11.20        9.44     13.76 o 
  10   4   0        6.94       30.78     18.31 o 
  11   4   0      855.42      895.61     65.22 o 
  12   4   0      519.84      589.74     56.44 o 
  13   4   0      347.00      399.71     51.54 o 
   1   5   0     1282.47     1664.07     64.48 o 
   2   5   0     1255.19     1564.10     37.76 o 
   3   5   0       33.53       26.80      6.98 o 
   4   5   0        0.21       14.57      8.89 o 
   5   5   0       98.27      113.39     18.31 o 
   6   5   0      291.08      244.72     19.77 o 
   7   5   0      142.42      151.66     20.19 o 
   8   5   0        5.94       19.81     14.65 o 
   9   5   0      222.27      197.74     25.79 o 
  10   5   0       23.24       21.08     17.82 o 
  11   5   0       11.89       17.82     20.55 o 
  12   5   0        0.03       19.09     26.68 o 
   0   6   0     3462.96     3785.57    158.79 o 
   1   6   0     1408.13     1522.57     37.57 o 
   2   6   0     2333.58     2642.13     45.70 o 
   3   6   0     3828.34     4369.36    144.56 o 
   4   6   0      870.97      814.06     48.01 o 
   5   6   0      112.56      105.65     17.00 o 
   6   6   0     1117.59     1076.01     28.02 o 
   7   6   0     1614.47     1694.62     49.76 o 
   8   6   0      166.14      151.14     23.07 o 
   9   6   0       28.87       30.18     17.29 o 
  10   6   0      676.29      536.66     50.56 o 
  11   6   0      476.32      433.07     47.41 o 
  12   6   0      285.26      229.07     41.77 o 
   1   7   0      201.06      229.03     11.49 o 
   2   7   0       20.73       27.41      8.87 o 
   3   7   0       46.27       43.92     12.60 o 
   4   7   0       21.09       18.85     12.07 o 
   5   7   0        6.27       20.99     12.86 o 
   6   7   0       67.32       47.56     17.47 o 
   7   7   0       50.85       48.57     16.50 o 
   8   7   0      216.91      230.16     26.26 o 
   9   7   0        8.42       18.76     15.82 o 
  10   7   0        4.11       16.13     16.12 o 
  11   7   0       58.64       24.78     21.76 o 
   0   8   0     3747.03     4238.20     63.39 o 
   1   8   0     1507.07     1723.19     48.02 o 
   2   8   0     1786.73     1996.64     64.89 o 
   3   8   0     5507.74     5893.89    129.34 o 
   4   8   0       29.47       30.77     15.37 o 
   5   8   0     1317.43     1362.05     49.23 o 
   6   8   0       33.90       34.97     14.97 o 
   7   8   0     3832.87     4119.46    135.73 o 
   8   8   0      691.13      715.32     37.60 o 
   9   8   0      248.38      233.69     28.98 o 
  10   8   0      211.02      144.58     30.73 o 
  11   8   0      226.39      248.26     55.06 o 
   1   9   0      847.14      885.21     27.17 o 
   2   9   0        0.54       12.99     10.16 o 
   3   9   0     1618.93     1707.11     64.62 o 
   4   9   0     1467.96     1460.04     36.04 o 
   5   9   0      163.67      134.54     22.75 o 
   6   9   0     1054.86     1002.88     33.88 o 
   7   9   0      107.09       82.21     27.85 o 
   8   9   0       21.69       24.15     25.46 o 
   9   9   0      102.44       86.49     27.26 o 
  10   9   0        4.87       10.35     16.99 o 
   0  10   0      634.99      716.95     56.87 o 
   1  10   0      688.10      704.90     28.21 o 
   2  10   0     2208.24     2591.17     76.82 o 
   3  10   0      590.72      606.06     27.17 o 
   4  10   0      101.73      112.01     22.01 o 
   5  10   0       21.84       17.00     18.78 o 
   6  10   0      428.36      418.73     29.92 o 
   7  10   0      635.43      618.18     44.09 o 
   8  10   0      596.33      537.84     42.51 o 
   9  10   0      106.77       70.66     29.70 o 
   1  11   0     1100.83     1173.00     33.10 o 
   2  11   0      468.04      492.35     37.01 o 
   3  11   0      195.43      203.60     24.57 o 
   4  11   0     1715.91     1703.30    119.69 o 
   5  11   0       27.96       15.37     17.38 o 
   6  11   0      420.66      384.93     33.00 o 
   7  11   0      147.31      118.94     28.04 o 
   8  11   0        4.08       25.10     19.63 o 
   0  12   0     1211.71     1320.47     51.51 o 
   1  12   0      858.25      940.13     35.32 o 
   2  12   0        6.60        5.81     14.58 o 
   3  12   0       74.15       66.21     23.65 o 
   4  12   0     1137.31     1212.95    122.53 o 
   5  12   0     1068.87      993.67     57.76 o 
   6  12   0      206.68      177.05     27.46 o 
   7  12   0       21.42       21.79     19.80 o 
   1  13   0       23.76       29.10     17.30 o 
   2  13   0       24.83       30.75     18.36 o 
   3  13   0       41.11       33.21     31.65 o 
   4  13   0       27.20       35.34     24.84 o 
   5  13   0       21.62       15.56     20.21 o 
   6  13   0       39.70       24.68     21.31 o 
   0  14   0     1339.63     1365.48     56.66 o 
   1  14   0      384.40      375.09     31.86 o 
   2  14   0       11.71       17.85     20.44 o 
   3  14   0      129.17       96.66     33.21 o 
 -13   1   1      333.74      400.57     69.07 o 
 -12   1   1     1156.02     1209.83     78.65 o 
 -11   1   1       97.52      113.21     43.46 o 
 -10   1   1      534.78      497.30     45.39 o 
  -9   1   1       29.44       29.42     18.32 o 
  -8   1   1     4092.98     4387.32     58.64 o 
  -7   1   1     5502.18     6137.25    363.24 o 
  -6   1   1      536.17      556.38     33.25 o 
  -5   1   1      507.34      505.49     21.91 o 
  -4   1   1     2697.21     3019.93     74.47 o 
  -3   1   1     2283.19     2612.94     71.93 o 
  -2   1   1    14772.44    16628.66    850.23 o 
  -1   1   1     3741.84     3289.12    133.90 o 
   0   1   1      218.02      150.96     13.44 o 
   1   1   1      338.02      266.53     44.98 o 
   2   1   1     3837.87     3885.75    214.86 o 
   3   1   1     4804.94     4772.08    300.09 o 
   4   1   1      309.69      279.37     19.60 o 
   5   1   1      344.98      350.57     28.66 o 
   6   1   1      226.70      183.39     16.89 o 
   7   1   1     1944.33     1901.26     52.61 o 
   8   1   1     4314.85     4955.40    116.36 o 
   9   1   1     1670.86     1839.11     55.72 o 
  10   1   1      299.97      301.30     32.70 o 
  11   1   1        9.07       16.71     20.83 o 
  12   1   1      104.96      123.63     52.37 o 
  13   1   1      489.82      526.23     57.00 o 
 -13   2   1      144.80      162.36     45.39 o 
 -12   2   1       23.43       40.60     31.17 o 
 -11   2   1      166.28      158.46     37.96 o 
 -10   2   1      969.01     1033.74     68.13 o 
  -9   2   1      717.46      719.27     57.05 o 
  -8   2   1      757.80      745.40     33.71 o 
  -7   2   1       77.28       50.21     17.31 o 
  -6   2   1        7.80       29.24     14.96 o 
  -5   2   1       63.54       63.44     16.09 o 
  -4   2   1      412.20      443.09     23.50 o 
  -3   2   1     1108.26     1110.27     26.80 o 
  -2   2   1       91.78       87.08     12.11 o 
  -1   2   1     5693.28     6237.46    262.63 o 
   0   2   1     7979.20     8150.14    235.46 o 
   1   2   1    14582.00    16508.42    867.15 o 
   2   2   1     1853.85     2182.92    142.09 o 
   3   2   1     1047.90     1107.10     63.86 o 
   4   2   1       61.35       42.18     10.22 o 
   5   2   1     2821.18     2832.45     68.11 o 
   6   2   1      921.00     1071.19     40.23 o 
   7   2   1      613.11      592.46     25.12 o 
   8   2   1      357.67      329.64     24.23 o 
   9   2   1      257.30      337.52     45.01 o 
  10   2   1       28.43       32.74     20.26 o 
  11   2   1      390.02      410.01     38.60 o 
  12   2   1        0.05       18.70     23.32 o 
  13   2   1        4.04       23.68     24.46 o 
 -13   3   1      335.44      371.36     67.42 o 
 -12   3   1      345.49      459.45     62.10 o 
 -11   3   1      468.38      508.11     41.05 o 
 -10   3   1       82.81       81.45     23.51 o 
  -9   3   1      352.49      366.27     31.61 o 
  -8   3   1     1530.66     1616.43     41.39 o 
  -7   3   1      434.70      438.66     30.46 o 
  -6   3   1       90.68      104.64     17.93 o 
  -5   3   1     1231.61     1407.34     66.08 o 
  -4   3   1    10183.23    11059.57    399.82 o 
  -3   3   1    11102.01    11961.38    385.86 o 
  -2   3   1     2532.56     2890.48    220.60 o 
  -1   3   1     5137.61     5296.18    318.37 o 
   0   3   1      112.23      123.58     11.91 o 
   1   3   1      164.08      178.36     11.10 o 
   2   3   1     4690.75     4542.13    246.93 o 
   3   3   1     1728.96     1814.40     78.56 o 
   4   3   1      570.20      575.15     18.13 o 
   5   3   1      220.51      211.72     17.72 o 
   6   3   1     5085.29     5139.24    228.85 o 
   7   3   1     2303.61     2357.29    121.58 o 
   8   3   1      614.36      535.00     32.45 o 
   9   3   1     1451.54     1621.37    157.68 o 
  10   3   1      323.08      311.95     43.39 o 
  11   3   1       96.62       85.32     32.33 o 
  12   3   1      256.99      239.18     43.94 o 
  13   3   1      191.88      219.49     42.94 o 
 -13   4   1       51.26       44.55     31.86 o 
 -12   4   1        0.84       28.02     27.21 o 
 -11   4   1      196.58      177.43     30.72 o 
 -10   4   1       31.13       25.21     18.29 o 
  -9   4   1       53.29       51.65     19.64 o 
  -8   4   1      672.29      676.86     37.43 o 
  -7   4   1       51.68       51.34     17.36 o 
  -6   4   1      332.99      372.35     23.27 o 
  -5   4   1      257.34      289.54     21.87 o 
  -4   4   1      995.01     1119.68     75.36 o 
  -3   4   1       21.25       31.56     10.50 o 
  -2   4   1        6.04        8.28      6.75 o 
  -1   4   1      106.74       97.54      8.60 o 
   0   4   1       83.77      102.03      8.45 o 
   1   4   1      380.43      420.50     23.81 o 
   2   4   1       98.27       87.13      9.84 o 
   3   4   1      135.57      127.25     12.84 o 
   4   4   1      151.14      128.63     14.46 o 
   5   4   1      139.93      122.94     16.13 o 
   6   4   1     1259.72     1355.76     52.20 o 
   7   4   1      314.56      366.87     25.69 o 
   8   4   1        4.98       22.94     15.84 o 
   9   4   1      478.93      441.46     36.59 o 
  10   4   1       43.10       30.09     19.20 o 
  11   4   1       21.73       12.22     18.94 o 
  12   4   1      204.00      176.61     38.21 o 
 -12   5   1      371.30      330.26     48.05 o 
 -11   5   1      383.36      362.43     36.62 o 
 -10   5   1      292.58      310.14     30.98 o 
  -9   5   1       13.27       24.11     17.63 o 
  -8   5   1      335.52      356.08     33.45 o 
  -7   5   1       15.82       20.88     15.56 o 
  -6   5   1      936.66      980.29     86.97 o 
  -5   5   1     3589.71     3905.73    199.93 o 
  -4   5   1     5695.43     6647.54    379.89 o 
  -3   5   1     3535.15     3884.80    305.66 o 
  -2   5   1     2777.90     2836.54     43.74 o 
  -1   5   1     5640.82     5979.69    234.57 o 
   0   5   1      195.81      148.16      9.70 o 
   1   5   1      420.01      480.99     17.18 o 
   2   5   1     1747.15     1853.65     20.89 o 
   3   5   1      597.95      502.55     32.47 o 
   4   5   1      197.11      175.79     14.80 o 
   5   5   1     1456.88     1446.49     65.15 o 
   6   5   1     6067.62     6066.49    330.76 o 
   7   5   1     1261.90     1194.57     66.21 o 
   8   5   1       75.81       57.35     20.26 o 
   9   5   1      480.39      467.19     39.83 o 
  10   5   1      201.39      187.55     32.29 o 
  11   5   1      294.13      250.31     36.87 o 
  12   5   1      247.05      268.86     39.29 o 
 -12   6   1        4.91       12.25     36.05 o 
 -11   6   1        0.09       12.02     22.73 o 
 -10   6   1        6.99       16.84     17.93 o 
  -9   6   1      100.53       64.20     25.85 o 
  -8   6   1        6.10       24.50     16.57 o 
  -7   6   1      430.85      369.20     24.53 o 
  -6   6   1      429.97      468.75     27.16 o 
  -5   6   1        0.10       13.15     12.28 o 
  -4   6   1      262.95      286.44     28.95 o 
  -3   6   1      608.43      666.39     51.41 o 
  -2   6   1      190.46      205.11     12.22 o 
  -1   6   1       85.94       95.14      9.54 o 
   0   6   1      677.62      778.54     33.02 o 
   1   6   1     1799.56     1860.19     25.09 o 
   2   6   1      180.95      210.94     15.02 o 
   3   6   1      422.30      388.40     19.66 o 
   4   6   1      690.82      805.12     22.87 o 
   5   6   1       91.50       77.95     15.31 o 
   6   6   1      178.53      174.04     20.22 o 
   7   6   1      317.92      261.65     22.98 o 
   8   6   1        1.08       18.64     14.30 o 
   9   6   1       23.60       31.60     17.39 o 
  10   6   1      201.39      165.55     43.57 o 
  11   6   1       42.33       62.95     33.22 o 
  12   6   1       35.27       22.95     22.17 o 
 -12   7   1       20.27       18.97     21.81 o 
 -11   7   1      297.31      236.53     43.23 o 
 -10   7   1      454.10      467.53     40.23 o 
  -9   7   1      538.69      562.41     46.10 o 
  -8   7   1        7.62       11.09     18.08 o 
  -7   7   1        3.55       15.58     14.70 o 
  -6   7   1      708.76      732.39     28.93 o 
  -5   7   1     5051.87     5336.92    386.16 o 
  -4   7   1     3234.01     3297.80    162.08 o 
  -3   7   1     1051.83     1115.99     44.63 o 
  -2   7   1     2513.81     2836.62     33.66 o 
  -1   7   1     1164.69     1207.50     25.38 o 
   0   7   1       10.40       20.29      8.73 o 
   1   7   1      148.06      133.75     10.67 o 
   2   7   1     1346.42     1464.98     26.82 o 
   3   7   1     1080.61     1140.81     73.28 o 
   4   7   1      419.68      439.91     23.35 o 
   5   7   1     2413.82     2365.35     81.19 o 
   6   7   1     2725.96     2729.53    116.44 o 
   7   7   1      687.63      634.40     35.10 o 
   8   7   1        2.38       13.08     13.70 o 
   9   7   1        7.23       23.27     15.86 o 
  10   7   1      904.40      932.16     70.19 o 
  11   7   1      847.84      891.43     50.70 o 
 -11   8   1       19.45       34.77     21.78 o 
 -10   8   1        7.17       24.73     19.15 o 
  -9   8   1        1.64        1.77     16.08 o 
  -8   8   1       45.13       47.36     23.92 o 
  -7   8   1       83.60       80.93     24.87 o 
  -6   8   1      468.63      437.05     33.44 o 
  -5   8   1        1.93       14.88     15.35 o 
  -4   8   1     1065.84     1129.93     40.09 o 
  -3   8   1      268.56      267.66     19.32 o 
  -2   8   1      476.02      554.30     29.19 o 
  -1   8   1       21.41       29.93      9.66 o 
   0   8   1      323.36      371.45     17.87 o 
   1   8   1      457.25      494.04     19.46 o 
   2   8   1       27.68       38.79     11.02 o 
   3   8   1      149.56      123.12     15.22 o 
   4   8   1     1238.68     1298.70     37.85 o 
   5   8   1       85.36       76.62     15.42 o 
   6   8   1      328.45      319.44     26.99 o 
   7   8   1       23.07       19.98     15.34 o 
   8   8   1       71.33       56.70     18.54 o 
   9   8   1       15.70       13.94     14.37 o 
  10   8   1       15.87       30.65     22.87 o 
  11   8   1        0.64       20.25     21.25 o 
 -10   9   1      237.48      199.28     32.19 o 
  -9   9   1      425.91      422.42     56.24 o 
  -8   9   1      495.39      507.13     34.67 o 
  -7   9   1      672.61      607.76     51.63 o 
  -6   9   1      322.71      324.44     30.76 o 
  -5   9   1     1225.05     1371.45     55.07 o 
  -4   9   1     1004.00     1089.63     46.26 o 
  -3   9   1        4.04       12.48     11.78 o 
  -2   9   1      261.99      273.60     28.46 o 
  -1   9   1     1183.95     1337.80     47.24 o 
   0   9   1     2448.07     2854.57     59.07 o 
   1   9   1     3040.74     3374.74    126.90 o 
   2   9   1     1677.98     1668.05     41.00 o 
   3   9   1       88.92       86.27     15.68 o 
   4   9   1      376.43      333.78     23.02 o 
   5   9   1      177.28      213.79     23.32 o 
   6   9   1     1443.56     1393.51     74.00 o 
   7   9   1     1480.70     1304.15     75.13 o 
   8   9   1      455.45      385.88     30.82 o 
   9   9   1       75.17       64.20     23.21 o 
  10   9   1      409.14      420.93     47.64 o 
 -10  10   1       11.24        7.42     19.63 o 
  -9  10   1      112.35       76.55     34.21 o 
  -8  10   1      410.97      352.80     45.29 o 
  -7  10   1       16.80       16.04     16.98 o 
  -6  10   1     1847.13     1739.72     50.56 o 
  -5  10   1      435.09      311.65     36.76 o 
  -4  10   1      776.19      788.19     34.40 o 
  -3  10   1     1464.12     1524.85     58.96 o 
  -2  10   1       41.24       40.74     17.32 o 
  -1  10   1      221.36      234.39     25.38 o 
   0  10   1       34.54       34.92     13.70 o 
   1  10   1        0.03       17.42     11.60 o 
   2  10   1      631.47      702.77     26.19 o 
   3  10   1        8.52        7.91     13.39 o 
   4  10   1     1277.28     1360.48     50.93 o 
   5  10   1      127.71       77.97     19.24 o 
   6  10   1      354.10      319.90     28.33 o 
   7  10   1      475.29      360.64     34.18 o 
   8  10   1      105.53       61.31     23.52 o 
   9  10   1      252.73      216.21     39.24 o 
  -9  11   1       94.39       64.11     26.08 o 
  -8  11   1      454.32      368.96     37.15 o 
  -7  11   1      377.98      382.68     43.49 o 
  -6  11   1      258.80      274.21     33.53 o 
  -5  11   1      135.32      123.65     29.50 o 
  -4  11   1       82.12       67.16     33.26 o 
  -3  11   1      188.90      190.25     26.60 o 
  -2  11   1     1608.28     1671.99     45.15 o 
  -1  11   1     2680.39     3049.73    181.03 o 
   0  11   1      264.90      290.84     25.25 o 
   1  11   1        4.68       10.82     17.25 o 
   2  11   1     1316.10     1413.14     91.13 o 
   3  11   1     1139.77     1134.39     50.78 o 
   4  11   1       56.08       41.35     18.33 o 
   5  11   1        6.34       18.67     16.45 o 
   6  11   1      357.50      322.09     39.03 o 
   7  11   1      251.87      191.00     40.25 o 
   8  11   1      300.89      339.01     40.15 o 
  -7  12   1       32.29       46.39     40.53 o 
  -6  12   1       58.18       44.04     26.06 o 
  -5  12   1        9.96       10.83     20.83 o 
  -4  12   1      112.10      104.90     29.78 o 
  -3  12   1      184.12      218.98     39.50 o 
  -2  12   1       31.17       33.46     22.43 o 
  -1  12   1     1153.26     1201.08     37.02 o 
   0  12   1        7.25       11.56     13.42 o 
   1  12   1      647.98      648.85     44.21 o 
   2  12   1      631.98      647.94     34.48 o 
   3  12   1       88.79       64.13     18.66 o 
   4  12   1       93.04       76.97     21.13 o 
   5  12   1       39.26       34.07     19.90 o 
   6  12   1        1.61       15.94     19.81 o 
   7  12   1       12.61       11.37     15.28 o 
  -6  13   1      235.46      221.82     37.72 o 
  -5  13   1      162.93      164.55     37.67 o 
  -4  13   1      245.87      244.11     36.71 o 
  -3  13   1     1004.00     1005.45     58.09 o 
  -2  13   1      722.08      767.84     54.44 o 
  -1  13   1      665.53      613.09     40.17 o 
   0  13   1        2.69       16.20     17.75 o 
   1  13   1       28.55       21.70     16.61 o 
   2  13   1      186.62      178.17     27.57 o 
   3  13   1      823.46      795.00     61.93 o 
   4  13   1      860.02      893.92     46.91 o 
   5  13   1      206.18      200.71     31.04 o 
  -3  14   1        0.55       20.39     20.49 o 
  -2  14   1       15.32       21.09     25.89 o 
  -1  14   1       41.71       40.92     26.65 o 
   0  14   1       36.92       42.96     25.13 o 
   1  14   1       90.84       58.70     29.87 o 
   2  14   1      124.26      136.03     35.09 o 
   3  14   1       18.78       35.99     29.55 o 
 -13   0   2      337.11      328.87     68.95 o 
 -12   0   2        7.31       27.72     37.01 o 
 -11   0   2      183.70      139.74     39.18 o 
 -10   0   2      213.30      234.92     39.20 o 
  -9   0   2     6878.88     9282.22   1055.18 o 
  -8   0   2     2950.56     3235.85     72.75 o 
  -7   0   2     2199.63     2285.50     60.29 o 
  -6   0   2     2968.25     3317.08     70.31 o 
  -5   0   2       45.04       36.87     18.20 o 
  -4   0   2      286.66      272.89     22.36 o 
  -3   0   2     2124.80     2116.14     36.71 o 
  -2   0   2     4275.98     4772.39    353.62 o 
  -1   0   2     2756.81     1896.32     26.88 o 
   1   0   2    74957.18    71419.56   6448.95 o 
   2   0   2      787.35      777.32    133.90 o 
   3   0   2       11.74       20.09     14.89 o 
   4   0   2       69.13      114.50     20.75 o 
   5   0   2     2968.67     3390.65     52.24 o 
   6   0   2     1494.79     1358.29     42.04 o 
   7   0   2      430.72      408.74     43.12 o 
   8   0   2      382.61      417.91     43.96 o 
   9   0   2      843.66     1013.01     64.11 o 
  10   0   2      793.05      916.87     74.45 o 
  11   0   2      402.52      454.11     50.72 o 
  12   0   2        3.34       27.92     41.36 o 
  13   0   2       68.38       33.73     38.17 o 
 -13   1   2        0.01       18.68     24.95 o 
 -12   1   2       35.69       39.95     31.72 o 
 -11   1   2      403.25      344.61     35.69 o 
 -10   1   2      146.43      140.60     28.61 o 
  -9   1   2        2.57        8.90     15.06 o 
  -8   1   2      369.91      361.74     27.82 o 
  -7   1   2      665.92      699.24     29.15 o 
  -6   1   2      362.35      358.07     26.58 o 
  -5   1   2     1092.63     1234.70     69.06 o 
  -4   1   2      628.63      718.86     45.52 o 
  -3   1   2        4.73        8.70      7.49 o 
  -2   1   2     1587.70     1536.43    153.28 o 
  -1   1   2      688.64      630.78     44.46 o 
   0   1   2      900.57      907.27     48.60 o 
   1   1   2     2106.30     2362.61    183.01 o 
   2   1   2      779.91      885.94     45.87 o 
   3   1   2     1201.36     1191.79     65.13 o 
   4   1   2     1415.02     1479.73    126.78 o 
   5   1   2      550.02      555.88     35.01 o 
   6   1   2      169.39      132.78     17.50 o 
   7   1   2      311.13      273.18     26.86 o 
   8   1   2        8.37       17.27     15.82 o 
   9   1   2      373.11      440.14     36.27 o 
  10   1   2        3.08       21.45     18.34 o 
  11   1   2        3.52       14.33     22.67 o 
  12   1   2       56.61       52.50     29.00 o 
  13   1   2       50.57       44.93     36.53 o 
 -13   2   2      133.91       90.99     54.90 o 
 -12   2   2       43.21       58.54     27.53 o 
 -11   2   2        2.21       12.45     16.85 o 
 -10   2   2      817.92      811.68     51.91 o 
  -9   2   2     2951.14     3393.75     63.21 o 
  -8   2   2     1180.67     1341.42     49.12 o 
  -7   2   2        6.51        7.37     12.81 o 
  -6   2   2     2787.26     2895.91    169.99 o 
  -5   2   2     8192.30     9300.14    545.78 o 
  -4   2   2     4308.09     6136.22    383.61 o 
  -3   2   2       22.79       49.13     13.40 o 
  -2   2   2      189.81      155.32     17.37 o 
  -1   2   2       10.44       12.78      8.49 o 
   0   2   2     2004.30     1622.39     22.85 o 
   1   2   2     4484.73     4711.89    234.22 o 
   2   2   2     2781.04     2601.89    116.90 o 
   3   2   2       10.13       12.85      7.66 o 
   4   2   2     5080.59     5186.81     93.13 o 
   5   2   2     9925.77     8741.42    345.80 o 
   6   2   2     3577.73     3585.73    156.12 o 
   7   2   2       37.85       25.41     14.73 o 
   8   2   2       19.67       15.53     13.89 o 
   9   2   2      201.59      211.18     31.14 o 
  10   2   2      783.97      896.37     45.67 o 
  11   2   2      353.10      421.21     43.44 o 
  12   2   2      107.45      119.63     40.74 o 
 -13   3   2       28.69       28.17     28.80 o 
 -12   3   2        3.86       29.84     21.24 o 
 -11   3   2       67.79       67.73     26.84 o 
 -10   3   2      168.04      154.72     30.53 o 
  -9   3   2       12.11       24.58     18.73 o 
  -8   3   2        0.09       25.34     19.04 o 
  -7   3   2      692.63      745.37     37.29 o 
  -6   3   2       23.57       14.31     22.08 o 
  -5   3   2      232.03      232.42     22.59 o 
  -4   3   2      422.89      434.85     22.01 o 
  -3   3   2     2197.32     2245.60    201.50 o 
  -2   3   2     1668.05     1562.20     34.58 o 
  -1   3   2     4354.31     3734.34    177.76 o 
   0   3   2     3678.92     3542.27    128.55 o 
   1   3   2       41.93       31.04      5.06 o 
   2   3   2      906.34      892.76     60.74 o 
   3   3   2     1672.65     1592.23     73.43 o 
   4   3   2      463.96      453.83     15.95 o 
   5   3   2      438.82      384.36     29.64 o 
   6   3   2        4.09       12.88     10.30 o 
   7   3   2      743.62      864.93     40.06 o 
   8   3   2       10.82       20.69     17.15 o 
   9   3   2      136.21      142.79     28.41 o 
  10   3   2       31.06       34.83     26.90 o 
  11   3   2       72.29       67.66     26.71 o 
  12   3   2       25.61       24.37     22.19 o 
 -13   4   2       94.09       59.84     44.13 o 
 -12   4   2      504.75      460.36     53.19 o 
 -11   4   2      762.84      687.82     42.51 o 
 -10   4   2      308.81      310.79     38.82 o 
  -9   4   2        3.23       17.74     17.97 o 
  -8   4   2      295.40      283.54     29.65 o 
  -7   4   2      540.49      569.74     32.48 o 
  -6   4   2     2220.99     2291.16    103.43 o 
  -5   4   2    10229.96    10880.57    402.51 o 
  -4   4   2     1679.21     1897.56     86.26 o 
  -3   4   2      399.99      476.76     55.59 o 
  -2   4   2     2046.25     2131.93    217.00 o 
  -1   4   2     1541.29     1452.56     35.28 o 
   0   4   2       44.91       60.79      9.23 o 
   1   4   2      106.03       84.63      8.49 o 
   2   4   2     1154.56     1119.03     33.37 o 
   3   4   2       65.88       48.88     10.69 o 
   4   4   2     6984.84     7437.02    262.07 o 
   5   4   2    12939.22    13722.56    430.39 o 
   6   4   2      709.88      673.00     43.34 o 
   7   4   2       79.47       51.53     15.96 o 
   8   4   2      548.73      507.71     41.45 o 
   9   4   2      499.54      541.06     45.97 o 
  10   4   2       54.17       47.97     22.04 o 
  11   4   2        2.91        8.43     20.19 o 
  12   4   2      300.97      261.10     38.57 o 
 -12   5   2        8.78       23.94     31.17 o 
 -11   5   2        8.05       18.99     30.97 o 
 -10   5   2      144.55      123.51     32.81 o 
  -9   5   2       15.41       27.48     17.77 o 
  -8   5   2      472.33      467.47     33.08 o 
  -7   5   2       28.06       18.69     14.15 o 
  -6   5   2     1267.58     1352.43     32.17 o 
  -5   5   2      121.69       91.29     18.21 o 
  -4   5   2      835.31      907.23     29.80 o 
  -3   5   2      501.33      481.45     38.69 o 
  -2   5   2      788.83      909.96     35.61 o 
  -1   5   2      852.84      962.79     27.77 o 
   0   5   2     1586.16     1628.48     52.95 o 
   1   5   2      834.59      836.86     27.11 o 
   2   5   2      245.08      231.41     12.82 o 
   3   5   2      115.34      125.77     13.56 o 
   4   5   2     1149.66     1143.33     23.96 o 
   5   5   2       91.69       86.74     14.74 o 
   6   5   2      228.43      195.15     22.28 o 
   7   5   2      440.03      375.81     33.76 o 
   8   5   2      445.64      419.88     38.33 o 
   9   5   2        5.69        8.27     21.23 o 
  10   5   2      555.15      495.08     39.64 o 
  11   5   2        0.04       17.39     20.80 o 
  12   5   2      104.24       53.06     31.46 o 
 -12   6   2      305.48      273.92     45.28 o 
 -11   6   2      356.18      353.05     55.90 o 
 -10   6   2      605.62      499.61     60.78 o 
  -9   6   2      511.44      448.72     40.68 o 
  -8   6   2       74.57       97.51     28.94 o 
  -7   6   2      810.06      887.48     51.04 o 
  -6   6   2     3462.82     4053.38    191.63 o 
  -5   6   2     1154.43     1181.61     51.04 o 
  -4   6   2      504.26      522.34     23.40 o 
  -3   6   2     1178.25     1195.19     71.87 o 
  -2   6   2     8680.89     9709.19    475.06 o 
  -1   6   2     3660.75     4171.24    217.18 o 
   0   6   2      232.78      272.56     13.50 o 
   1   6   2      151.43      199.86     14.26 o 
   2   6   2      897.76      852.84     28.42 o 
   3   6   2     5605.95     5591.08    162.16 o 
   4   6   2     4890.30     5071.09    200.98 o 
   5   6   2      479.96      502.44     48.28 o 
   6   6   2        4.89        9.91     12.00 o 
   7   6   2     1098.32     1093.30     53.52 o 
   8   6   2     1504.59     1445.44     52.70 o 
   9   6   2      373.38      409.19     41.01 o 
  10   6   2        1.87       30.03     28.41 o 
  11   6   2       10.75       25.52     20.21 o 
 -11   7   2       29.80       19.01     24.38 o 
 -10   7   2       12.31       43.71     33.92 o 
  -9   7   2      350.01      215.87     37.77 o 
  -8   7   2       11.41       19.33     18.16 o 
  -7   7   2       76.30       74.77     21.55 o 
  -6   7   2      626.52      687.89     53.28 o 
  -5   7   2       29.52       20.16     11.29 o 
  -4   7   2      234.73      218.27     17.75 o 
  -3   7   2      102.64       85.85     13.06 o 
  -2   7   2      361.19      386.39     16.48 o 
  -1   7   2      717.83      736.07     32.13 o 
   0   7   2      451.01      477.88     21.04 o 
   1   7   2      616.82      606.31     17.93 o 
   2   7   2      187.77      191.41     16.13 o 
   3   7   2       18.97       14.62      8.95 o 
   4   7   2       29.71       25.05     11.49 o 
   5   7   2      117.97      110.57     16.26 o 
   6   7   2      142.91      130.92     20.16 o 
   7   7   2      196.53      168.81     24.85 o 
   8   7   2      168.81      162.78     28.93 o 
   9   7   2      355.84      388.92     42.27 o 
  10   7   2        6.82       24.54     21.92 o 
  11   7   2        0.41       31.29     22.79 o 
 -11   8   2      248.41      202.52     52.79 o 
 -10   8   2      342.28      302.35     39.25 o 
  -9   8   2      280.80      254.80     35.08 o 
  -8   8   2       42.18       47.72     20.10 o 
  -7   8   2     1373.10     1388.11     41.32 o 
  -6   8   2     6029.60     6340.60    330.12 o 
  -5   8   2      233.09      212.98     29.35 o 
  -4   8   2      503.50      441.58     44.25 o 
  -3   8   2       37.81       34.09     11.52 o 
  -2   8   2     2743.86     3212.94     74.27 o 
  -1   8   2     2013.53     2154.28     54.41 o 
   0   8   2     1578.35     1697.94     78.84 o 
   1   8   2      491.01      489.33     17.65 o 
   2   8   2      318.14      306.71     17.26 o 
   3   8   2     2593.00     2628.21     91.59 o 
   4   8   2     3249.88     3061.01    130.48 o 
   5   8   2       72.39       51.67     16.55 o 
   6   8   2       21.20       16.33     12.62 o 
   7   8   2       74.30       65.03     20.06 o 
   8   8   2     1860.75     1813.87     71.15 o 
   9   8   2      538.36      630.39     40.32 o 
  10   8   2       48.79       31.61     22.49 o 
 -10   9   2        0.44       19.93     20.51 o 
  -9   9   2        1.13       14.49     21.90 o 
  -8   9   2      204.54      182.48     33.34 o 
  -7   9   2       51.63       49.01     23.71 o 
  -6   9   2      390.45      394.57     33.43 o 
  -5   9   2      458.52      470.23     30.36 o 
  -4   9   2       63.27       44.45     17.10 o 
  -3   9   2      463.95      442.73     22.14 o 
  -2   9   2      420.36      420.15     19.26 o 
  -1   9   2       75.09       86.21     15.52 o 
   0   9   2      590.52      614.22     22.49 o 
   1   9   2       21.14       24.97     11.19 o 
   2   9   2      938.08      849.14     28.44 o 
   3   9   2      124.62      124.18     18.16 o 
   4   9   2      470.66      433.21     23.45 o 
   5   9   2        7.30       17.91     12.61 o 
   6   9   2      365.99      307.63     24.94 o 
   7   9   2       54.66       51.03     18.52 o 
   8   9   2        6.90       13.52     22.76 o 
   9   9   2       56.96       35.26     27.09 o 
  10   9   2      140.48      116.80     31.53 o 
  -9  10   2      290.29      201.58     32.28 o 
  -8  10   2      138.22      121.54     31.70 o 
  -7  10   2      654.13      636.07     40.10 o 
  -6  10   2     1934.83     2074.35    162.85 o 
  -5  10   2     1829.57     1915.86     52.82 o 
  -4  10   2        8.20       21.91     15.54 o 
  -3  10   2       37.49       24.89     23.60 o 
  -2  10   2      543.95      589.51     36.44 o 
  -1  10   2     1242.59     1181.71     39.14 o 
   0  10   2       55.08       44.24     13.78 o 
   1  10   2      537.95      622.22     22.64 o 
   2  10   2     1422.25     1392.14     44.08 o 
   3  10   2     1570.73     1603.22     70.77 o 
   4  10   2      393.99      399.69     26.27 o 
   5  10   2      497.31      463.80     28.52 o 
   6  10   2      131.09      100.96     24.88 o 
   7  10   2      169.23      140.27     23.95 o 
   8  10   2      337.88      336.67     44.49 o 
   9  10   2      209.28      189.28     32.57 o 
  -8  11   2      153.99      121.01     29.94 o 
  -7  11   2       34.47       32.06     26.47 o 
  -6  11   2       82.45       61.99     23.12 o 
  -5  11   2      273.42      250.04     32.93 o 
  -4  11   2        3.29       22.71     22.63 o 
  -3  11   2      235.97      246.22     34.09 o 
  -2  11   2       50.93       27.44     25.22 o 
  -1  11   2      100.61      103.05     24.19 o 
   0  11   2      138.55      130.06     22.66 o 
   1  11   2      255.64      278.17     26.22 o 
   2  11   2      578.30      555.57     30.16 o 
   3  11   2      133.84      116.35     21.55 o 
   4  11   2       46.12       41.78     18.43 o 
   5  11   2      438.59      380.61     34.84 o 
   6  11   2       56.92       34.33     19.52 o 
   7  11   2       42.49       36.94     20.90 o 
   8  11   2       25.88       22.86     21.44 o 
  -7  12   2       50.04       36.07     31.65 o 
  -6  12   2        4.30       15.78     21.77 o 
  -5  12   2      443.77      451.71     44.76 o 
  -4  12   2      985.06     1132.49     60.04 o 
  -3  12   2     1095.94     1184.98     60.35 o 
  -2  12   2      359.58      353.58     37.20 o 
  -1  12   2        7.44       15.12     20.47 o 
   0  12   2       59.28       56.38     29.65 o 
   1  12   2      737.13      737.96     35.58 o 
   2  12   2     1202.96     1214.23     40.57 o 
   3  12   2       22.43       19.91     19.38 o 
   4  12   2      230.60      223.35     33.64 o 
   5  12   2      794.55      738.47     36.03 o 
   6  12   2      426.45      425.29     60.74 o 
  -5  13   2      101.83       45.79     32.88 o 
  -4  13   2        5.51        8.81     25.22 o 
  -3  13   2       38.93       30.07     22.93 o 
  -2  13   2       52.54       85.65     36.48 o 
  -1  13   2      327.01      327.53     39.09 o 
   0  13   2       42.28       39.93     23.64 o 
   1  13   2      364.66      335.44     37.49 o 
   2  13   2       72.77       47.50     23.11 o 
   3  13   2        0.03       10.07     20.75 o 
   4  13   2       45.47       43.99     23.74 o 
   5  13   2       19.45       15.61     18.45 o 
  -3  14   2      588.34      679.94     48.48 o 
  -2  14   2       63.74       55.25     27.57 o 
  -1  14   2        2.68       14.07     18.14 o 
   0  14   2      587.52      585.68     42.72 o 
   1  14   2     1217.45     1211.19     53.73 o 
   2  14   2      168.98      155.81     32.94 o 
 -13   1   3      147.88      153.94     44.09 o 
 -12   1   3      446.54      392.25     37.12 o 
 -11   1   3      903.92      894.70     42.32 o 
 -10   1   3       25.37       26.23     17.55 o 
  -9   1   3       22.70       20.15     16.04 o 
  -8   1   3     1307.71     1279.87     53.64 o 
  -7   1   3     3339.87     3543.34     77.16 o 
  -6   1   3     2882.34     2928.93    209.62 o 
  -5   1   3      227.49      224.42     18.77 o 
  -4   1   3      130.37      104.63     13.36 o 
  -3   1   3     2409.31     2336.69     38.21 o 
  -2   1   3      328.22      211.33     10.85 o 
  -1   1   3       30.37       18.00     11.63 o 
   0   1   3     1156.11      893.12    152.00 o 
   1   1   3    17665.92    18018.48    179.79 o 
   2   1   3     5407.06     5199.62    292.52 o 
   3   1   3     1271.08     1085.08     85.22 o 
   4   1   3     3187.13     3208.15    164.40 o 
   5   1   3      655.98      606.72     44.62 o 
   6   1   3        3.42       18.99     13.96 o 
   7   1   3       35.13       25.57     14.82 o 
   8   1   3      347.41      323.53     30.45 o 
   9   1   3      429.16      509.22     44.28 o 
  10   1   3      588.57      533.07     43.34 o 
  11   1   3      544.98      495.77     48.20 o 
  12   1   3        4.57       15.34     30.82 o 
 -13   2   3        0.99        4.14     21.27 o 
 -12   2   3      193.07      137.86     52.64 o 
 -11   2   3        6.73       21.02     18.04 o 
 -10   2   3      332.14      281.86     31.20 o 
  -9   2   3      226.35      191.47     24.87 o 
  -8   2   3      587.30      546.69     36.43 o 
  -7   2   3      459.43      385.72     35.98 o 
  -6   2   3      471.29      473.65     37.32 o 
  -5   2   3        8.11       26.83     15.49 o 
  -4   2   3     2618.66     2784.72    214.32 o 
  -3   2   3      385.88      404.65     33.67 o 
  -2   2   3        1.55        7.78      8.59 o 
  -1   2   3      358.11      374.53     57.08 o 
   0   2   3       34.39       37.11      6.61 o 
   1   2   3      175.35      212.99     23.43 o 
   2   2   3     3539.87     2736.74    170.43 o 
   3   2   3      426.50      419.99     15.74 o 
   4   2   3      222.15      186.61     14.36 o 
   5   2   3     1427.12     1430.79     41.12 o 
   6   2   3     1463.59     1732.17     62.08 o 
   7   2   3        3.44        9.73     12.16 o 
   8   2   3       88.16       66.15     28.27 o 
   9   2   3       78.38       69.34     28.33 o 
  10   2   3        2.39       19.03     18.83 o 
  11   2   3        6.17       16.36     19.53 o 
  12   2   3      126.76       92.66     31.31 o 
 -13   3   3      133.14      186.82     65.34 o 
 -12   3   3      472.33      489.44     69.56 o 
 -11   3   3      484.69      591.25     69.02 o 
 -10   3   3     1903.29     2053.91     96.11 o 
  -9   3   3      305.83      292.56     28.62 o 
  -8   3   3      601.22      647.36     41.79 o 
  -7   3   3     2890.02     2891.40     87.16 o 
  -6   3   3       99.30       58.64     19.99 o 
  -5   3   3     3666.82     4842.35     84.52 o 
  -4   3   3      269.27      273.91     22.99 o 
  -3   3   3     7644.14     7105.65    840.09 o 
  -2   3   3     4465.23     3849.59    111.15 o 
  -1   3   3     2247.51     1819.63     53.17 o 
   0   3   3    11757.31    11779.01    975.07 o 
   1   3   3      696.97      631.04     49.83 o 
   2   3   3      972.10     1035.28     36.42 o 
   3   3   3     3418.50     3198.68    166.01 o 
   4   3   3     1097.28      996.63     51.62 o 
   5   3   3       16.04       21.10     13.94 o 
   6   3   3      562.37      596.39     27.86 o 
   7   3   3      664.09      662.24     51.65 o 
   8   3   3      133.64      155.85     25.34 o 
   9   3   3      301.46      294.56     36.81 o 
  10   3   3      860.51      997.64     63.13 o 
  11   3   3      120.68      113.78     30.50 o 
  12   3   3      159.61      173.15     38.13 o 
 -12   4   3      203.54      186.53     45.30 o 
 -11   4   3        7.28        8.79     25.59 o 
 -10   4   3      609.62      578.11     57.54 o 
  -9   4   3      184.66      238.21     47.12 o 
  -8   4   3      534.12      519.89     45.66 o 
  -7   4   3     1085.02     1040.87     43.71 o 
  -6   4   3      394.71      389.92     32.01 o 
  -5   4   3     2372.40     2237.89     90.99 o 
  -4   4   3      358.82      330.68     22.50 o 
  -3   4   3     3110.22     2895.40     98.23 o 
  -2   4   3     2056.89     2134.61    264.14 o 
  -1   4   3       11.58       18.25     15.40 o 
   0   4   3     2728.19     2591.92     72.25 o 
   1   4   3      709.09      530.64     47.12 o 
   2   4   3      731.37      566.03     32.07 o 
   3   4   3     1944.92     2084.25    123.53 o 
   4   4   3      188.74      189.52     16.35 o 
   5   4   3     1606.52     1629.55     70.83 o 
   6   4   3      263.98      265.31     31.54 o 
   7   4   3      591.67      707.63     32.92 o 
   8   4   3      314.75      366.02     41.57 o 
   9   4   3        0.63       31.57     20.26 o 
  10   4   3      350.78      396.24     38.80 o 
  11   4   3       14.92       18.40     19.48 o 
 -12   5   3      137.75      111.19     39.10 o 
 -11   5   3      250.33      188.30     46.92 o 
 -10   5   3     1080.84     1078.58     53.49 o 
  -9   5   3     1503.88     1640.53     64.33 o 
  -8   5   3      139.99      158.19     34.53 o 
  -7   5   3      575.13      583.18     47.93 o 
  -6   5   3      243.18      212.86     28.24 o 
  -5   5   3        4.51       17.81     16.99 o 
  -4   5   3     2555.61     2421.06     78.58 o 
  -3   5   3     7936.23     7253.59    456.18 o 
  -2   5   3      250.18      217.06     20.43 o 
  -1   5   3      109.14      100.75     10.62 o 
   0   5   3     5627.89     5478.12    159.92 o 
   1   5   3     5434.75     4984.98    124.68 o 
   2   5   3     1356.99     1065.92     76.71 o 
   3   5   3      970.45      907.43     27.44 o 
   4   5   3       83.48       96.53     14.46 o 
   5   5   3      243.96      222.44     17.38 o 
   6   5   3     1349.69     1482.40     36.06 o 
   7   5   3     2235.02     2475.77     51.79 o 
   8   5   3      100.89       68.21     22.44 o 
   9   5   3        4.37       24.68     17.83 o 
  10   5   3       75.29       82.99     28.57 o 
  11   5   3      305.02      325.49     39.44 o 
 -12   6   3       69.65       61.54     44.22 o 
 -11   6   3       43.76       25.44     26.85 o 
 -10   6   3       12.45       27.71     24.68 o 
  -9   6   3      226.59      173.03     32.99 o 
  -8   6   3      267.57      213.18     41.96 o 
  -7   6   3       58.99       59.40     35.00 o 
  -6   6   3       14.88       31.38     20.62 o 
  -5   6   3      788.33      854.18     58.52 o 
  -4   6   3      361.41      305.43     21.37 o 
  -3   6   3      855.74      799.21     61.00 o 
  -2   6   3     1839.66     1800.86     78.58 o 
  -1   6   3      115.98      109.99     11.93 o 
   0   6   3      472.80      472.27     15.53 o 
   1   6   3     1625.26     1630.02     62.04 o 
   2   6   3       37.90       33.73      8.61 o 
   3   6   3      310.53      308.46     21.78 o 
   4   6   3       87.85       87.66     13.77 o 
   5   6   3      286.43      253.75     18.01 o 
   6   6   3       21.69       33.78     15.22 o 
   7   6   3       69.35       48.08     15.92 o 
   8   6   3      354.26      365.86     32.58 o 
   9   6   3        5.44       29.61     18.78 o 
  10   6   3       40.07       35.81     19.81 o 
  11   6   3       76.88       81.90     32.74 o 
 -11   7   3        1.71       24.23     29.22 o 
 -10   7   3      400.18      356.93     47.49 o 
  -9   7   3     1447.15     1632.32     68.00 o 
  -8   7   3     1029.86     1024.00     49.57 o 
  -7   7   3       61.05       38.26     23.22 o 
  -6   7   3       75.27       77.70     24.61 o 
  -5   7   3     1004.80     1063.32     36.12 o 
  -4   7   3     3013.34     3099.65    232.88 o 
  -3   7   3     2365.43     2261.95    132.43 o 
  -2   7   3      680.84      654.85     28.65 o 
  -1   7   3      125.00      129.93     16.70 o 
   0   7   3      128.94      108.99     12.32 o 
   1   7   3     3919.91     3946.21    127.70 o 
   2   7   3     3053.12     2870.11     82.31 o 
   3   7   3      491.69      451.74     22.65 o 
   4   7   3      877.18      824.61     41.31 o 
   5   7   3      267.21      240.09     19.21 o 
   6   7   3      471.46      536.24     54.62 o 
   7   7   3      958.33      979.09     47.04 o 
   8   7   3      280.71      256.78     30.52 o 
   9   7   3      219.26      223.67     30.15 o 
  10   7   3        9.61       13.09     16.81 o 
 -11   8   3        5.87       30.89     34.28 o 
 -10   8   3        0.01       17.24     27.58 o 
  -9   8   3        8.42       19.09     21.42 o 
  -8   8   3       33.15        9.54     19.93 o 
  -7   8   3       21.39       28.82     22.78 o 
  -6   8   3       55.55       50.05     19.06 o 
  -5   8   3       39.68       32.78     20.34 o 
  -4   8   3       95.91       83.89     18.92 o 
  -3   8   3      412.93      450.98     23.59 o 
  -2   8   3        0.81       14.29     11.88 o 
  -1   8   3      632.12      632.81     23.06 o 
   0   8   3      347.83      358.97     23.28 o 
   1   8   3        1.32       15.11     10.67 o 
   2   8   3      404.00      412.86     18.66 o 
   3   8   3      169.29      156.80     15.55 o 
   4   8   3        0.31       14.32      9.26 o 
   5   8   3      148.52      118.25     22.98 o 
   6   8   3        2.10       14.59     14.05 o 
   7   8   3        5.32       23.46     16.65 o 
   8   8   3        1.08       18.55     15.35 o 
   9   8   3        8.24       24.62     19.66 o 
  10   8   3        1.32       13.59     16.56 o 
 -10   9   3      145.74      163.54     52.18 o 
  -9   9   3      267.14      255.39     41.19 o 
  -8   9   3      645.27      626.74     62.71 o 
  -7   9   3     1009.36     1016.60     86.34 o 
  -6   9   3     1170.08     1242.07     62.56 o 
  -5   9   3      124.69      146.81     31.30 o 
  -4   9   3      157.28      164.38     19.64 o 
  -3   9   3      280.85      296.81     21.94 o 
  -2   9   3       92.16       87.85     17.57 o 
  -1   9   3      397.30      393.76     21.59 o 
   0   9   3     1337.33     1322.13     55.39 o 
   1   9   3     2627.70     2812.51     52.09 o 
   2   9   3     1149.51     1186.63     45.64 o 
   3   9   3      785.09      714.34     27.71 o 
   4   9   3      608.80      520.55     29.32 o 
   5   9   3       23.98       21.17     12.57 o 
   6   9   3       33.93       32.13     16.05 o 
   7   9   3      590.02      632.18     34.99 o 
   8   9   3      547.55      623.09     53.87 o 
   9   9   3       48.14       53.41     26.82 o 
  -9  10   3        0.16       18.66     25.40 o 
  -8  10   3       76.90       61.16     43.13 o 
  -7  10   3      184.80      141.40     35.50 o 
  -6  10   3       19.36       24.96     24.34 o 
  -5  10   3      331.54      286.89     46.28 o 
  -4  10   3       10.90       10.37     23.75 o 
  -3  10   3       42.60       48.00     18.09 o 
  -2  10   3       76.84      114.19     19.13 o 
  -1  10   3        0.03       15.35     11.58 o 
   0  10   3       17.90       23.10     13.60 o 
   1  10   3       56.86       56.13     15.21 o 
   2  10   3      119.03      111.70     17.36 o 
   3  10   3       15.02       26.51     16.10 o 
   4  10   3        5.26       19.57     15.10 o 
   5  10   3        3.64       18.72     14.68 o 
   6  10   3       18.25       21.43     14.37 o 
   7  10   3       57.48       65.20     22.26 o 
   8  10   3      113.19      103.10     34.27 o 
  -8  11   3       55.83       41.32     28.25 o 
  -7  11   3      561.98      549.51     50.53 o 
  -6  11   3      183.98      161.02     39.84 o 
  -5  11   3       45.85       37.27     35.45 o 
  -4  11   3      176.83      177.00     33.60 o 
  -3  11   3      313.33      305.32     35.34 o 
  -2  11   3       95.30      104.68     27.46 o 
  -1  11   3     1181.41     1123.99     42.09 o 
   0  11   3     2054.87     1977.46     52.82 o 
   1  11   3      289.36      271.28     23.10 o 
   2  11   3       79.77       78.00     18.46 o 
   3  11   3     1141.48     1123.72     35.63 o 
   4  11   3      300.59      291.73     28.11 o 
   5  11   3       20.33       24.40     17.93 o 
   6  11   3       56.74       67.04     25.79 o 
   7  11   3      205.12      208.83     44.19 o 
  -7  12   3       46.23       39.97     30.84 o 
  -6  12   3        7.20       23.27     23.31 o 
  -5  12   3       16.41       33.68     25.51 o 
  -4  12   3        4.04       14.16     23.55 o 
  -3  12   3       18.35       30.36     20.07 o 
  -2  12   3       41.82       35.00     24.00 o 
  -1  12   3      134.10      111.17     39.16 o 
   0  12   3      417.72      396.66     36.97 o 
   1  12   3       25.54       18.15     15.23 o 
   2  12   3      200.03      166.18     23.75 o 
   3  12   3       54.94       49.00     22.93 o 
   4  12   3       18.12       19.99     17.31 o 
   5  12   3        0.14       14.07     19.55 o 
   6  12   3        5.36       18.18     24.48 o 
  -5  13   3      140.18      133.01     38.79 o 
  -4  13   3       67.59       36.64     24.92 o 
  -3  13   3      209.09      217.82     39.66 o 
  -2  13   3      685.86      719.33     46.50 o 
  -1  13   3      365.88      416.97     45.94 o 
   0  13   3      711.44      792.22     50.68 o 
   1  13   3       31.48       36.49     27.87 o 
   2  13   3       12.72       21.37     15.04 o 
   3  13   3      162.09      158.81     34.89 o 
   4  13   3      675.04      701.55     43.05 o 
 -10   0   4        2.64        8.27     37.22 o 
  -9   0   4       12.29       20.09     25.31 o 
  -8   0   4     1508.27     1212.57    161.30 o 
  -7   0   4     2615.88     2291.92    261.08 o 
  -6   0   4      948.44      946.05     41.67 o 
  -5   0   4      374.36      404.63     30.91 o 
  -4   0   4      854.04      721.81     30.29 o 
  -3   0   4     2624.56     2447.43    393.43 o 
  -2   0   4      589.20      442.54     23.78 o 
  -1   0   4     3124.80     2648.03     38.26 o 
   0   0   4     4164.27     4520.57     64.11 o 
   1   0   4     2675.16     2137.24     49.63 o 
   2   0   4     5381.56     4644.25    450.30 o 
   3   0   4      112.17       84.79     18.12 o 
   4   0   4      528.58      434.83     57.90 o 
   5   0   4       80.92       77.09     22.61 o 
   6   0   4     2040.65     2469.68    252.29 o 
   7   0   4     1379.91     1551.07     54.80 o 
   8   0   4      306.04      337.64     90.47 o 
   9   0   4      683.99      724.82     68.24 o 
  10   0   4      436.28      348.45     59.97 o 
  11   0   4      296.53      242.99     66.17 o 
 -12   1   4        0.20        6.20     43.43 o 
 -11   1   4        1.28       12.63     27.67 o 
 -10   1   4      210.35      135.20     39.46 o 
  -9   1   4      157.55      120.93     29.02 o 
  -8   1   4       13.69        3.78     14.47 o 
  -7   1   4       62.89       65.12     19.43 o 
  -6   1   4      155.88      135.15     16.51 o 
  -5   1   4      186.96      175.85     16.61 o 
  -4   1   4     1084.45     1075.36     61.42 o 
  -3   1   4      307.29      301.24     30.23 o 
  -2   1   4       39.28       25.43      8.18 o 
  -1   1   4       50.76       40.33     19.65 o 
   0   1   4       76.14       76.51     28.95 o 
   1   1   4     2457.48     2434.76    162.98 o 
   2   1   4     1196.83     1206.24     77.31 o 
   3   1   4       23.26       27.24     11.41 o 
   4   1   4      138.89      116.10     14.53 o 
   5   1   4       72.72       75.23     16.99 o 
   6   1   4      181.23      161.32     20.45 o 
   7   1   4      243.55      282.88     31.98 o 
   8   1   4       84.71       69.01     25.24 o 
   9   1   4       36.47       27.08     22.95 o 
  10   1   4      115.87       96.86     33.20 o 
  11   1   4        0.08        9.87     25.95 o 
 -12   2   4      373.16      327.80     56.28 o 
 -11   2   4      177.26      212.95     52.67 o 
 -10   2   4        7.94       17.87     19.48 o 
  -9   2   4      159.04      150.24     41.19 o 
  -8   2   4     1763.45     2048.77    197.55 o 
  -7   2   4      814.77      872.04     89.44 o 
  -6   2   4        7.97       22.74     18.10 o 
  -5   2   4      662.90      613.84     63.59 o 
  -4   2   4     5272.17     5218.13    376.37 o 
  -3   2   4     4493.27     4363.15    198.52 o 
  -2   2   4     2348.59     1843.30    199.04 o 
  -1   2   4     2840.03     2875.96    267.27 o 
   0   2   4      226.36      194.53     23.36 o 
   1   2   4        7.34        8.98      5.13 o 
   2   2   4     1834.65     1181.21    164.67 o 
   3   2   4     2565.18     2691.52     95.52 o 
   4   2   4       44.65       25.65     10.25 o 
   5   2   4       49.38       28.44     12.04 o 
   6   2   4     1432.63     1326.01     41.37 o 
   7   2   4     1530.23     1774.18    160.78 o 
   8   2   4      223.05      183.97     38.06 o 
   9   2   4      171.85      169.98     34.02 o 
  10   2   4      303.44      418.53     55.65 o 
  11   2   4      451.27      554.22     46.37 o 
 -12   3   4      123.50      118.91     39.87 o 
 -11   3   4       12.96       36.44     35.47 o 
 -10   3   4       19.64       20.63     23.36 o 
  -9   3   4       17.47       31.17     23.15 o 
  -8   3   4        4.70       10.25     20.60 o 
  -7   3   4        1.78        4.75     17.63 o 
  -6   3   4      887.31     1024.47    127.90 o 
  -5   3   4      891.54     1010.70     93.47 o 
  -4   3   4     1850.66     2099.76    265.22 o 
  -3   3   4       80.69       48.07     20.37 o 
  -2   3   4     3107.77     3457.35    285.08 o 
  -1   3   4       87.17       84.72     12.78 o 
   0   3   4      934.90      858.61     53.08 o 
   1   3   4      371.04      325.29     20.20 o 
   2   3   4       17.23       12.24      9.05 o 
   3   3   4     1058.24     1045.81     53.77 o 
   4   3   4      454.00      417.26     23.79 o 
   5   3   4     1490.89     1785.19    117.36 o 
   6   3   4      232.05      241.09     31.55 o 
   7   3   4       92.05       77.77     21.50 o 
   8   3   4      327.35      312.83     31.79 o 
   9   3   4        0.47       24.42     16.26 o 
  10   3   4       37.97       44.43     26.78 o 
  11   3   4       89.89       61.95     25.43 o 
 -12   4   4      232.87      171.65     52.55 o 
 -11   4   4     1086.70     1208.56     77.13 o 
 -10   4   4      350.09      323.20     41.28 o 
  -9   4   4       14.68       20.50     21.23 o 
  -8   4   4       10.71       12.74     19.48 o 
  -7   4   4      563.00      601.55     39.80 o 
  -6   4   4      466.12      421.51     42.54 o 
  -5   4   4     1829.05     1953.56    204.80 o 
  -4   4   4     3206.36     3276.99    372.23 o 
  -3   4   4      826.96      718.31     35.07 o 
  -2   4   4     3434.95     3495.88    435.31 o 
  -1   4   4     3491.58     3549.63    173.19 o 
   0   4   4      796.06      823.98    106.37 o 
   1   4   4       10.99       14.38      7.07 o 
   2   4   4       42.14       41.93     10.12 o 
   3   4   4      912.55      935.29     35.74 o 
   4   4   4      585.64      578.67     38.21 o 
   5   4   4     1102.32     1105.06     76.94 o 
   6   4   4      730.55      710.67     45.01 o 
   7   4   4      355.90      372.30     28.29 o 
   8   4   4      662.24      645.29     38.16 o 
   9   4   4      510.73      513.30     37.63 o 
  10   4   4      426.95      498.21     40.26 o 
  11   4   4        3.39       13.03     18.24 o 
 -12   5   4      118.98      133.29     51.92 o 
 -11   5   4      112.65       73.50     35.00 o 
 -10   5   4       46.62       58.61     31.04 o 
  -9   5   4      803.63      877.36     63.60 o 
  -8   5   4       41.82       60.84     25.32 o 
  -7   5   4      992.21     1121.75     56.17 o 
  -6   5   4      171.22      188.46     31.95 o 
  -5   5   4     1025.64     1056.94     44.53 o 
  -4   5   4      170.57      199.04     35.09 o 
  -3   5   4       93.27       75.90     15.28 o 
  -2   5   4     1571.08     1320.50     43.39 o 
  -1   5   4     2026.35     2209.51    258.31 o 
   0   5   4      255.03      236.35     17.74 o 
   1   5   4     3659.81     3639.98    138.20 o 
   2   5   4       12.01        8.00      4.54 o 
   3   5   4      815.28      736.36     36.84 o 
   4   5   4        3.63       16.88     10.97 o 
   5   5   4       88.07       84.29     16.68 o 
   6   5   4      155.18      163.77     35.00 o 
   7   5   4        7.35       13.18     13.16 o 
   8   5   4      203.00      208.79     28.99 o 
   9   5   4      104.51       73.57     25.05 o 
  10   5   4      152.24      191.06     36.69 o 
 -11   6   4     1050.63      981.61     77.95 o 
 -10   6   4     1024.77     1030.60     70.56 o 
  -9   6   4      232.83      235.47     48.40 o 
  -8   6   4        7.39        9.88     27.41 o 
  -7   6   4        5.81       23.18     20.77 o 
  -6   6   4      825.95     1010.18     67.21 o 
  -5   6   4     3201.31     3569.76    257.98 o 
  -4   6   4      629.52      518.32     41.12 o 
  -3   6   4      510.33      544.69     36.35 o 
  -2   6   4     1270.76     1096.98     41.66 o 
  -1   6   4    13051.51    13464.47   1108.93 o 
   0   6   4     6860.18     6763.71    303.91 o 
   1   6   4      398.08      344.79     20.52 o 
   2   6   4     1486.75     1474.00     46.32 o 
   3   6   4      370.78      279.37     25.52 o 
   4   6   4     2394.18     2388.78    116.33 o 
   5   6   4     1090.98     1232.56     29.20 o 
   6   6   4       84.08       81.23     18.28 o 
   7   6   4       59.15       53.54     17.76 o 
   8   6   4      592.84      606.29     45.73 o 
   9   6   4      958.38     1020.96     89.42 o 
  10   6   4      426.94      486.97     92.54 o 
 -11   7   4        9.69       38.49     28.35 o 
 -10   7   4       20.02       24.29     28.50 o 
  -9   7   4        1.39       17.00     30.34 o 
  -8   7   4       79.51       45.39     31.75 o 
  -7   7   4       21.71       12.55     19.96 o 
  -6   7   4       11.65       22.01     24.82 o 
  -5   7   4      162.13      156.84     28.71 o 
  -4   7   4        5.86       20.81     16.18 o 
  -3   7   4       12.60       18.29     16.28 o 
  -2   7   4      141.43      155.85     20.91 o 
  -1   7   4       28.05       24.05     11.51 o 
   0   7   4       32.25       32.64     12.23 o 
   1   7   4       52.64       39.37     13.28 o 
   2   7   4      767.76      682.57     36.80 o 
   3   7   4      219.95      204.75     21.19 o 
   4   7   4      188.34      171.96     26.37 o 
   5   7   4       14.73       10.72     12.19 o 
   6   7   4      110.75       91.10     19.81 o 
   7   7   4       17.63       28.49     18.56 o 
   8   7   4       81.11       78.70     25.11 o 
   9   7   4        0.64       20.22     16.66 o 
  10   7   4       25.45       42.70     32.15 o 
 -10   8   4      541.32      472.40     53.19 o 
  -9   8   4       32.24       32.48     34.44 o 
  -8   8   4       30.73       41.09     29.87 o 
  -7   8   4      107.07      138.15     33.90 o 
  -6   8   4     1203.44     1282.02    115.30 o 
  -5   8   4     1881.25     1716.93    148.89 o 
  -4   8   4      326.20      324.81     28.81 o 
  -3   8   4        8.68        7.53     10.35 o 
  -2   8   4      178.64      188.52     20.11 o 
  -1   8   4     4420.38     4524.88    177.79 o 
   0   8   4     2283.25     2284.63     86.30 o 
   1   8   4        6.83       13.86      8.55 o 
   2   8   4       19.54       24.65     11.42 o 
   3   8   4      594.67      572.83     28.51 o 
   4   8   4     1161.71     1204.85     66.17 o 
   5   8   4      378.04      390.18     28.56 o 
   6   8   4       23.02       30.91     18.20 o 
   7   8   4        7.50       14.28     14.36 o 
   8   8   4      340.06      297.11     29.74 o 
   9   8   4     1358.89     1616.12    101.63 o 
  -9   9   4       70.21       49.65     30.82 o 
  -8   9   4       11.58       17.01     21.03 o 
  -7   9   4       96.54       82.70     32.43 o 
  -6   9   4       95.47       71.81     23.63 o 
  -5   9   4       16.36       13.63     14.91 o 
  -4   9   4        0.08       22.12     16.48 o 
  -3   9   4        0.47       17.71     15.12 o 
  -2   9   4      162.60      161.89     22.83 o 
  -1   9   4      648.61      653.80     24.50 o 
   0   9   4      286.77      284.25     21.88 o 
   1   9   4      998.86      914.78     34.05 o 
   2   9   4       14.26       21.38     11.75 o 
   3   9   4       79.60       94.83     22.04 o 
   4   9   4       86.55       67.97     18.74 o 
   5   9   4       53.84       32.67     28.71 o 
   6   9   4       23.11       20.98     15.20 o 
   7   9   4       18.52       20.63     18.40 o 
   8   9   4       34.57       30.98     21.92 o 
  -8  10   4      205.52      156.68     42.18 o 
  -7  10   4      195.40      219.10     41.63 o 
  -6  10   4      582.84      611.93     52.82 o 
  -5  10   4     1509.91     1673.61     70.80 o 
  -4  10   4     1144.42     1265.15     40.17 o 
  -3  10   4       32.44       32.76     16.77 o 
  -2  10   4        7.90       24.47     13.61 o 
  -1  10   4      902.55      850.14     30.67 o 
   0  10   4      585.92      569.13     25.19 o 
   1  10   4        4.26       22.57     12.96 o 
   2  10   4      330.50      343.72     24.72 o 
   3  10   4     1293.30     1295.00     57.54 o 
   4  10   4      803.48      777.29     39.30 o 
   5  10   4       52.48       30.75     17.06 o 
   6  10   4       68.78       50.48     22.93 o 
   7  10   4      139.45      119.23     32.68 o 
  -7  11   4       85.97       72.52     30.53 o 
  -6  11   4       38.41       27.82     22.70 o 
  -5  11   4       27.61       13.13     21.76 o 
  -4  11   4        0.34       15.59     26.62 o 
  -3  11   4       49.76       47.41     26.91 o 
  -2  11   4        4.85       24.02     16.96 o 
  -1  11   4      102.68       93.31     19.71 o 
   0  11   4       13.85       13.79     12.91 o 
   1  11   4       31.71       24.35     13.95 o 
   2  11   4      160.93      151.52     21.76 o 
   3  11   4       81.11       73.14     23.20 o 
   4  11   4       57.89       38.09     22.70 o 
   5  11   4       15.15       23.75     17.25 o 
   6  11   4      280.54      301.31     60.31 o 
  -6  12   4        7.26       20.97     27.06 o 
  -5  12   4       54.33       45.40     27.05 o 
  -4  12   4      661.05      751.57     49.26 o 
  -3  12   4      550.58      682.12     46.72 o 
  -2  12   4      458.47      464.83     55.11 o 
  -1  12   4      174.36      152.92     25.02 o 
   0  12   4      121.57      135.98     25.69 o 
   1  12   4      274.31      277.42     31.55 o 
   2  12   4      289.13      285.49     26.99 o 
   3  12   4      294.44      310.27     32.69 o 
   4  12   4       14.43       35.62     32.69 o 
  -3  13   4       43.12       29.32     25.45 o 
  -2  13   4       16.57       24.53     23.85 o 
  -1  13   4        0.57       14.03     18.36 o 
   0  13   4       19.01       24.44     19.29 o 
   1  13   4        0.32       10.39     17.12 o 
   2  13   4        0.99       16.37     16.72 o 
  -6   1   5     2767.77     2762.80     77.55 o 
  -5   1   5     7154.82     5312.60     78.58 o 
  -4   1   5      968.70      843.73     47.56 o 
  -3   1   5       13.82       17.58     19.65 o 
  -2   1   5      911.93      715.52     36.19 o 
  -1   1   5        7.69        6.11     11.91 o 
   0   1   5      104.57      117.85     22.29 o 
   1   1   5     1111.06     1044.93     61.00 o 
   2   1   5     3886.01     3530.67     99.26 o 
   3   1   5       88.53      105.11     20.89 o 
   4   1   5     1014.22      998.93     62.80 o 
   5   1   5     4216.82     4215.29    176.85 o 
   6   1   5     1260.14     1157.46     86.34 o 
   7   1   5       47.02       26.29     23.36 o 
   8   1   5        3.46       27.28     22.10 o 
   9   1   5      126.00      134.66     38.25 o 
  10   1   5      339.91      422.98     55.57 o 
 -12   2   5       67.32       68.24     56.87 o 
 -11   2   5        4.35       18.61     46.53 o 
 -10   2   5       89.51       76.51     63.07 o 
  -9   2   5      120.88       85.10     34.96 o 
  -8   2   5        1.61       18.67     24.48 o 
  -7   2   5     1014.67     1033.09    337.60 o 
  -6   2   5      626.67      687.62     58.94 o 
  -5   2   5      153.13      108.57     25.31 o 
  -4   2   5      550.60      505.46    116.84 o 
  -3   2   5       94.91      107.53     21.61 o 
  -2   2   5       38.68       11.37     17.58 o 
  -1   2   5      671.57      690.53     29.55 o 
   0   2   5      182.34      160.27     38.26 o 
   1   2   5       26.73       20.39     14.10 o 
   2   2   5      355.43      359.44     43.28 o 
   3   2   5     3210.59     2786.94    259.38 o 
   4   2   5      322.27      315.06     28.36 o 
   5   2   5      456.61      427.59     74.96 o 
   6   2   5      915.18      952.78     85.43 o 
   7   2   5      110.50       91.35     25.99 o 
   8   2   5        4.36        8.32     15.66 o 
   9   2   5       31.26       20.54     18.20 o 
  10   2   5       50.55       32.62     28.14 o 
 -12   3   5       23.40       12.41     43.43 o 
 -11   3   5      157.84      162.69     55.84 o 
 -10   3   5      607.21      636.31     62.56 o 
  -9   3   5     2239.53     2120.08    313.30 o 
  -8   3   5      328.18      351.94     55.32 o 
  -7   3   5      167.30      178.23     36.36 o 
  -6   3   5      423.30      474.98     45.78 o 
  -5   3   5      456.19      359.29     36.53 o 
  -4   3   5      929.02      695.85     39.07 o 
  -3   3   5     2126.48     2247.88    603.85 o 
  -2   3   5      433.03      399.28     79.24 o 
  -1   3   5      339.79      423.89     72.90 o 
   0   3   5      973.44      915.42    127.18 o 
   1   3   5     3213.25     3229.06    208.35 o 
   2   3   5      293.66      294.40     24.68 o 
   3   3   5      137.52      115.14     19.65 o 
   4   3   5       30.99       31.95     14.19 o 
   5   3   5     1103.43     1003.56     40.33 o 
   6   3   5     2109.60     1924.48    114.26 o 
   7   3   5      791.69      735.49     34.92 o 
   8   3   5       38.98       33.74     16.40 o 
   9   3   5       90.27       83.92     24.75 o 
  10   3   5      195.67      233.76     33.26 o 
 -11   4   5      318.37      240.83     52.40 o 
 -10   4   5       87.95       52.85     35.41 o 
  -9   4   5      567.92      526.64     73.93 o 
  -8   4   5      117.39      112.50     30.65 o 
  -7   4   5      651.97      598.94     53.92 o 
  -6   4   5      718.67      638.05     47.52 o 
  -5   4   5       28.87       24.77     22.95 o 
  -4   4   5     1410.95     1923.80     92.54 o 
  -3   4   5      338.08      316.50     30.98 o 
  -2   4   5      680.19      782.58    129.76 o 
  -1   4   5      793.90      985.59    137.52 o 
   0   4   5       69.96       63.61     11.04 o 
   1   4   5     1115.92      944.61     54.49 o 
   2   4   5      161.54      152.83     31.21 o 
   3   4   5      620.23      579.52     39.75 o 
   4   4   5      670.23      728.32     44.12 o 
   5   4   5        2.62       17.15     11.85 o 
   6   4   5      319.38      316.81     30.30 o 
   7   4   5       71.84       56.31     20.53 o 
   8   4   5       80.48       68.43     23.10 o 
   9   4   5       49.46       48.22     22.82 o 
  10   4   5       33.15       27.21     20.73 o 
 -11   5   5       12.29       10.67     29.55 o 
 -10   5   5       70.34       55.14     41.27 o 
  -9   5   5      906.01      829.53     63.95 o 
  -8   5   5     1308.18     1387.52     78.07 o 
  -7   5   5      342.49      389.78     44.19 o 
  -6   5   5      541.73      559.76     36.96 o 
  -5   5   5        3.39       15.16     17.79 o 
  -4   5   5      759.40      764.26     87.77 o 
  -3   5   5     1559.18     1608.34    163.12 o 
  -2   5   5     2506.79     2633.60    166.55 o 
  -1   5   5      157.96      141.76     22.21 o 
   0   5   5       18.58       27.09      9.11 o 
   1   5   5      728.87      736.90     39.98 o 
   2   5   5     1908.75     1821.57    127.18 o 
   3   5   5      639.09      705.30     45.66 o 
   4   5   5      112.28      112.22     30.28 o 
   5   5   5      130.86      148.62     40.77 o 
   6   5   5     1133.15     1148.36     40.55 o 
   7   5   5      538.29      494.70     43.45 o 
   8   5   5      755.22      810.62     57.32 o 
   9   5   5      115.16       94.33     29.23 o 
  10   5   5        3.43       12.81     19.52 o 
 -11   6   5      133.65       99.14     42.94 o 
 -10   6   5       12.55       12.16     23.85 o 
  -9   6   5      123.35       96.89     32.77 o 
  -8   6   5        2.84       13.78     20.23 o 
  -7   6   5       37.98       40.34     24.72 o 
  -6   6   5        1.62       20.42     19.41 o 
  -5   6   5      123.16      146.57     28.54 o 
  -4   6   5      169.13      160.33     28.47 o 
  -3   6   5      147.29      106.93     19.59 o 
  -2   6   5      739.41      755.96     80.33 o 
  -1   6   5      390.97      425.63     33.79 o 
   0   6   5      617.86      669.92     67.43 o 
   1   6   5      380.40      335.81     27.63 o 
   2   6   5        9.71       28.85     22.81 o 
   3   6   5        1.27       35.01     25.58 o 
   4   6   5       46.05       38.80     23.32 o 
   5   6   5        5.21       18.00     25.95 o 
   6   6   5       11.51       25.94     27.80 o 
   7   6   5       26.45       26.08     33.52 o 
   8   6   5      150.26      158.89     33.96 o 
   9   6   5       19.42       22.18     18.54 o 
 -10   7   5      162.41      128.73     40.73 o 
  -9   7   5      545.53      569.39     64.33 o 
  -8   7   5     2060.65     2108.42     62.85 o 
  -7   7   5      391.09      380.17     40.89 o 
  -6   7   5        2.67       22.18     22.17 o 
  -5   7   5     1320.99     1162.71    126.66 o 
  -4   7   5      838.15      769.37     34.96 o 
  -3   7   5     1061.66     1214.75    104.87 o 
  -2   7   5     1594.87     1621.44    120.30 o 
  -1   7   5      113.34      101.26     15.78 o 
   0   7   5      715.46      730.18     42.94 o 
   1   7   5      154.18      158.48     27.58 o 
   2   7   5     2198.63     2166.70     59.95 o 
   3   7   5      924.20      946.10     52.82 o 
   4   7   5      573.86      620.54     51.53 o 
   5   7   5     1051.58     1164.99     63.95 o 
   6   7   5      117.59      126.91     44.15 o 
   7   7   5      259.38      295.26     51.12 o 
   8   7   5      480.65      582.49     71.22 o 
  -9   8   5       93.97       84.17     36.41 o 
  -8   8   5      193.01      172.08     38.07 o 
  -7   8   5       37.59       16.08     19.10 o 
  -6   8   5       55.24       41.12     20.03 o 
  -5   8   5      413.76      433.09     47.31 o 
  -4   8   5       49.75       21.80     18.92 o 
  -3   8   5       70.00       58.04     19.46 o 
  -2   8   5        1.22       15.99     11.14 o 
  -1   8   5       82.25       73.79     17.78 o 
   0   8   5        1.13       10.52     11.10 o 
   1   8   5      285.13      243.02     28.60 o 
   2   8   5      132.41      159.73     41.36 o 
   3   8   5       25.55       20.12     23.83 o 
   4   8   5      101.83      119.62     37.68 o 
   5   8   5       69.30       73.47     36.87 o 
   6   8   5       47.38       33.97     29.74 o 
   7   8   5      149.94      167.41     50.38 o 
   8   8   5       11.82       24.43     33.28 o 
  -9   9   5      224.17      178.19     55.21 o 
  -8   9   5      518.36      554.98     60.97 o 
  -7   9   5      167.77      162.36     35.03 o 
  -6   9   5      358.28      314.60     30.69 o 
  -5   9   5     1620.63     1680.14     49.55 o 
  -4   9   5      639.65      643.98     29.13 o 
  -3   9   5      282.20      270.53     33.60 o 
  -2   9   5       81.95       90.36     19.23 o 
  -1   9   5        8.18       19.39     12.97 o 
   0   9   5      112.46      105.28     18.33 o 
   1   9   5     1016.19      966.64     42.03 o 
   2   9   5     1345.55     1364.46    102.36 o 
   3   9   5      196.54      214.56     43.14 o 
   4   9   5      236.91      263.04     50.05 o 
   5   9   5      336.87      375.99     55.05 o 
   6   9   5       96.35      108.27     50.19 o 
   7   9   5      301.39      329.77     64.96 o 
  -7  10   5       57.03       25.11     32.26 o 
  -6  10   5       44.89       36.57     38.34 o 
  -5  10   5       51.30       30.33     15.26 o 
  -4  10   5       93.16       90.46     21.04 o 
  -3  10   5        7.09       21.79     15.90 o 
  -2  10   5      190.98      213.04     23.94 o 
  -1  10   5      408.72      426.47     27.57 o 
   0  10   5        6.54       14.78     13.32 o 
   1  10   5      215.16      173.15     40.03 o 
   2  10   5      117.43      118.26     33.12 o 
   3  10   5       83.99       70.04     37.98 o 
   4  10   5       52.01       40.34     30.34 o 
   5  10   5        3.12       14.56     28.26 o 
   6  10   5       34.42       36.88     37.86 o 
  -6  11   5      400.86      363.34     43.76 o 
  -5  11   5      163.21      167.19     50.50 o 
  -4  11   5      162.40      166.50     34.74 o 
  -3  11   5      145.86      134.99     22.93 o 
  -2  11   5      247.43      256.91     28.16 o 
  -1  11   5      469.84      530.04     41.65 o 
   0  11   5      716.61      745.35     31.38 o 
   1  11   5      148.17      158.43     37.27 o 
   2  11   5       16.53       30.24     29.00 o 
   3  11   5      252.16      291.71     49.98 o 
   4  11   5      609.07      581.69     76.00 o 
  -4  12   5       69.09       69.31     32.82 o 
  -3  12   5       24.14       22.01     22.03 o 
  -2  12   5       23.47       16.10     14.25 o 
  -1  12   5      326.75      285.11     29.98 o 
   0  12   5        5.39       14.84     15.21 o 
   1  12   5      155.06      158.24     41.92 o 
   2  12   5       66.72       45.50     28.46 o 
  -1   0   6      380.41      419.80     42.39 o 
   0   0   6       86.63       75.48     31.02 o 
   1   0   6      110.17      119.94     38.26 o 
   2   0   6     4492.68     4224.22    318.98 o 
   3   0   6     5719.36     5548.93    238.85 o 
   4   0   6       49.83       47.12     19.85 o 
   5   0   6      473.79      471.16     44.98 o 
   6   0   6        2.82       21.75     18.63 o 
   7   0   6      847.99      673.12     53.77 o 
   8   0   6      763.96      868.55     73.41 o 
   9   0   6       90.99       64.11     38.26 o 
  -1   1   6       54.64       65.14     34.12 o 
   0   1   6      149.35      123.94     25.03 o 
   1   1   6        2.64       10.45     12.82 o 
   2   1   6        3.36       15.48     12.70 o 
   3   1   6      222.77      215.31     23.52 o 
   4   1   6      131.84      106.58     18.61 o 
   5   1   6        2.40        5.51     10.53 o 
   6   1   6      130.77      111.59     25.46 o 
   7   1   6        2.05       10.98     14.03 o 
   8   1   6      104.02       60.20     25.57 o 
   9   1   6       51.03       32.15     23.83 o 
  -3   2   6     1078.14      902.67     47.56 o 
  -2   2   6     2509.39     2056.22    429.62 o 
  -1   2   6     1099.22     1152.40     50.67 o 
   0   2   6      260.24      318.03     34.73 o 
   1   2   6      209.47      241.53     30.21 o 
   2   2   6      572.64      520.27     19.44 o 
   3   2   6     2775.73     2290.04     71.86 o 
   4   2   6     1826.07     1357.88     89.44 o 
   5   2   6       48.18       54.80     28.71 o 
   6   2   6       25.89       26.23     18.76 o 
   7   2   6      375.68      416.87     34.19 o 
   8   2   6      457.90      476.97     48.58 o 
   9   2   6       13.08       12.37     21.56 o 
 -11   3   6       33.07       42.39     64.11 o 
 -10   3   6       24.42       49.63     55.84 o 
  -9   3   6       15.49       22.75     45.50 o 
  -8   3   6        1.56       21.71     40.33 o 
  -7   3   6        8.11       16.54     33.09 o 
  -6   3   6      112.32      112.70     43.43 o 
  -5   3   6      122.74      124.95     29.28 o 
  -4   3   6     1210.90     1555.95    309.16 o 
  -3   3   6      349.38      238.85     43.43 o 
  -2   3   6      124.31       78.63     23.09 o 
  -1   3   6      728.44      620.90     89.44 o 
   0   3   6       91.33       82.90     27.72 o 
   1   3   6      247.24      234.65     28.65 o 
   2   3   6      236.18      258.65     34.81 o 
   3   3   6       15.18       14.88     18.32 o 
   4   3   6      270.41      284.25     36.91 o 
   5   3   6        1.00       11.27     12.63 o 
   6   3   6      306.63      218.33     26.58 o 
   7   3   6        0.02       24.20     15.58 o 
   8   3   6       36.65       63.34     26.83 o 
   9   3   6      156.99      119.40     26.23 o 
 -11   4   6      238.50      244.02     88.92 o 
 -10   4   6      657.52      783.76    105.47 o 
  -9   4   6      373.40      371.20     80.65 o 
  -8   4   6       56.18       57.90     50.67 o 
  -7   4   6      135.35      117.77     38.77 o 
  -6   4   6     2552.46     2728.15     67.24 o 
  -5   4   6      703.13      686.06     75.48 o 
  -4   4   6       33.03       19.94     18.63 o 
  -3   4   6      170.33      180.77     29.44 o 
  -2   4   6      742.47      924.33     36.16 o 
  -1   4   6      490.56      494.40     88.92 o 
   0   4   6      583.11      494.57     32.54 o 
   1   4   6     2071.54     2089.78    130.28 o 
   2   4   6      491.87      479.82     65.14 o 
   3   4   6      237.02      280.83     39.84 o 
   4   4   6     1673.43     1642.29     56.64 o 
   5   4   6      357.15      426.73     47.05 o 
   6   4   6       29.01       29.99     27.32 o 
   7   4   6       84.58       88.79     40.23 o 
   8   4   6      116.91      144.51     48.72 o 
   9   4   6       47.37       40.99     27.80 o 
 -10   5   6        8.41       13.44     44.46 o 
  -9   5   6      164.84      161.68     47.25 o 
  -8   5   6      198.11      173.27     46.78 o 
  -7   5   6       56.39       61.05     35.00 o 
  -6   5   6       61.05       52.39     25.84 o 
  -5   5   6        0.95       10.34     18.55 o 
  -4   5   6       70.59       53.47     21.77 o 
  -3   5   6        6.55       16.54     19.01 o 
  -2   5   6        3.72       17.01     13.81 o 
  -1   5   6      121.40      118.24     20.35 o 
   0   5   6        0.77       16.05     17.59 o 
   1   5   6      248.20      233.08     36.52 o 
   2   5   6      266.29      270.08     40.24 o 
   3   5   6        8.25       30.06     29.42 o 
   4   5   6       26.10       26.72     27.67 o 
   5   5   6       93.30       95.62     34.72 o 
   6   5   6       23.76       24.18     28.26 o 
   7   5   6       39.91       32.22     33.01 o 
   8   5   6        1.05       15.75     28.49 o 
 -10   6   6     1037.27     1055.91    199.56 o 
  -9   6   6     1119.96     1064.39    103.92 o 
  -8   6   6      395.66      442.84     72.38 o 
  -7   6   6       12.07       25.36     29.44 o 
  -6   6   6       23.49       18.83     22.52 o 
  -5   6   6      132.61      155.57     28.46 o 
  -4   6   6      870.24     1010.90     80.13 o 
  -3   6   6      376.33      370.47     31.74 o 
  -2   6   6        2.47       18.67     14.79 o 
  -1   6   6      486.95      484.41     35.82 o 
   0   6   6     3402.46     3793.73    269.87 o 
   1   6   6     1863.77     1817.93    142.17 o 
   2   6   6        7.12       13.44     22.29 o 
   3   6   6        5.01       17.11     24.09 o 
   4   6   6      723.39      940.48    117.36 o 
   5   6   6      642.65      865.53    123.04 o 
   6   6   6      188.92      194.54     47.46 o 
   7   6   6       11.75       16.92     26.93 o 
   8   6   6       30.34       24.69     36.36 o 
  -9   7   6       16.68       26.81     34.72 o 
  -8   7   6       19.20       36.19     31.92 o 
  -7   7   6       45.05       35.48     33.26 o 
  -6   7   6       29.07       13.81     17.28 o 
  -5   7   6        2.84       17.99     16.41 o 
  -4   7   6       90.37       95.20     24.92 o 
  -3   7   6        2.07        9.31     16.15 o 
  -2   7   6       51.71       34.83     15.10 o 
  -1   7   6      102.07       94.91     15.43 o 
   0   7   6      657.44      622.45     77.03 o 
   1   7   6      189.02      177.27     35.92 o 
   2   7   6      146.12      130.72     34.64 o 
   3   7   6      407.39      385.97     44.15 o 
   4   7   6       46.95       38.36     30.29 o 
   5   7   6        8.09       20.14     27.67 o 
   6   7   6        0.02       35.16     34.36 o 
   7   7   6       10.29       29.33     34.34 o 
  -8   8   6       19.97       21.22     20.67 o 
  -7   8   6       57.87       48.72     28.11 o 
  -6   8   6      203.60      203.09     46.62 o 
  -5   8   6      893.36      891.82     51.64 o 
  -4   8   6      639.08      601.89     42.58 o 
  -3   8   6       50.53       47.63     17.40 o 
  -2   8   6       12.44       16.52     13.28 o 
  -1   8   6      424.36      416.64     34.13 o 
   0   8   6     2665.14     2512.99    129.25 o 
   1   8   6      848.83      806.22     40.11 o 
   2   8   6        6.26       23.41     28.49 o 
   3   8   6       44.57       39.98     29.55 o 
   4   8   6      275.12      239.13     44.89 o 
   5   8   6     1016.80     1209.08     68.62 o 
   6   8   6      183.40      293.91     99.78 o 
  -7   9   6       31.19       13.87     18.92 o 
  -6   9   6       71.77       58.51     36.25 o 
  -5   9   6        3.05       18.77     25.79 o 
  -4   9   6        8.64       11.79     12.94 o 
  -3   9   6      190.77      189.11     28.01 o 
  -2   9   6        3.25       11.80     15.64 o 
  -1   9   6      722.59      615.93     45.48 o 
   0   9   6      319.80      259.52     42.39 o 
   1   9   6      467.08      454.07     39.58 o 
   2   9   6      427.05      401.83     47.85 o 
   3   9   6        9.72       18.70     25.24 o 
   4   9   6      101.53       77.93     38.03 o 
   5   9   6        0.05       12.96     28.14 o 
  -6  10   6      481.94      422.19     46.78 o 
  -5  10   6      631.26      547.77     46.00 o 
  -4  10   6      499.89      482.98     38.19 o 
  -3  10   6      179.56      176.58     26.01 o 
  -2  10   6        5.24       18.12     15.23 o 
  -1  10   6        2.88       29.09     20.44 o 
   0  10   6      692.25      687.23     43.80 o 
   1  10   6      630.63      712.10     56.30 o 
   2  10   6       76.08       87.68     37.39 o 
   3  10   6      104.57      124.90     43.13 o 
   4  10   6      702.94      674.92     61.30 o 
  -4  11   6       16.40       22.08     18.78 o 
  -3  11   6      184.61      181.80     29.55 o 
  -2  11   6        3.50        6.23     13.87 o 
  -1  11   6      144.71      171.02     49.92 o 
   0  11   6        3.60        7.67     23.36 o 
   1  11   6       47.73       73.63     32.58 o 
   2  11   6      166.13      123.10     39.44 o 
  -2   1   7       29.42        2.07     24.82 o 
  -1   1   7      170.72      215.95     31.51 o 
   0   1   7     1119.47     1287.82     45.91 o 
   1   1   7     1383.34     1240.36     33.12 o 
   2   1   7      378.66      381.55     22.38 o 
   3   1   7       89.15       67.78     17.36 o 
   4   1   7       17.77       27.76     23.55 o 
   5   1   7      253.66      240.98     23.89 o 
   6   1   7      948.02      912.50     41.24 o 
   7   1   7      343.99      360.53     39.98 o 
   8   1   7        4.81       15.18     19.10 o 
  -2   2   7      189.27      177.85     46.53 o 
  -1   2   7       22.60       22.75     29.99 o 
   0   2   7       65.75       62.95     24.35 o 
   1   2   7        0.45        6.57     14.40 o 
   2   2   7      552.70      511.58     28.27 o 
   3   2   7       73.52       53.77     23.55 o 
   4   2   7      867.38      949.61     48.52 o 
   5   2   7       22.93       15.94     19.28 o 
   6   2   7       47.84       44.41     27.07 o 
   7   2   7      152.22      106.69     29.84 o 
   8   2   7       94.67      100.73     35.77 o 
  -3   3   7     1259.17     1272.83     72.38 o 
  -2   3   7      768.72      953.33     67.21 o 
  -1   3   7     1278.59     1365.89     72.38 o 
   0   3   7     1674.93     1800.11     47.05 o 
   1   3   7      253.38      246.06     66.69 o 
   2   3   7      167.36      129.40     30.21 o 
   3   3   7       66.08       67.07     26.29 o 
   4   3   7       66.45       61.67     26.29 o 
   5   3   7       14.05       33.15     30.18 o 
   6   3   7      338.75      359.76     45.78 o 
   7   3   7      386.10      413.24     47.66 o 
   8   3   7       91.90       81.60     36.95 o 
  -9   4   7      160.05      143.72     76.51 o 
  -8   4   7      137.60      129.25     66.17 o 
  -7   4   7       24.48       45.50     47.56 o 
  -6   4   7      156.68      189.22     57.90 o 
  -5   4   7      119.56      162.34     50.67 o 
  -4   4   7       27.91       16.54     28.95 o 
  -3   4   7       96.95       77.55     44.46 o 
  -2   4   7        0.28       18.56     19.87 o 
  -1   4   7       72.73       65.89     30.53 o 
   0   4   7        1.79       13.98     18.97 o 
   1   4   7      183.90      142.77     49.63 o 
   2   4   7      104.04       75.19     30.76 o 
   3   4   7       13.20       22.02     24.73 o 
   4   4   7       84.04       89.58     34.15 o 
   5   4   7      112.02      131.38     38.67 o 
   6   4   7       10.22       21.37     22.95 o 
   7   4   7       97.08       88.95     41.37 o 
  -9   5   7       52.99       46.53     42.39 o 
  -8   5   7      323.93      317.43     86.85 o 
  -7   5   7      405.78      483.90     73.41 o 
  -6   5   7       61.06       90.99     42.39 o 
  -5   5   7      121.56      112.61     33.54 o 
  -4   5   7      348.44      394.00     70.31 o 
  -3   5   7      785.67      952.34    110.12 o 
  -2   5   7      174.92      182.57     36.47 o 
  -1   5   7     1096.87     1017.50    111.67 o 
   0   5   7      946.03      935.03     74.45 o 
   1   5   7      243.42      225.18     36.47 o 
   2   5   7      222.70      208.86     41.60 o 
   3   5   7      269.38      300.84     41.65 o 
   4   5   7       93.97      120.98     44.60 o 
   5   5   7       31.86       39.14     30.29 o 
   6   5   7       68.49       62.56     35.09 o 
   7   5   7      188.10      195.93     45.71 o 
  -8   6   7       19.48        9.31     37.22 o 
  -7   6   7        1.61       25.85     37.22 o 
  -6   6   7      146.80      149.54     36.32 o 
  -5   6   7       79.08       54.09     28.71 o 
  -4   6   7        1.54       11.52     19.85 o 
  -3   6   7       25.89       31.85     21.42 o 
  -2   6   7      115.17       93.39     24.21 o 
  -1   6   7      277.10      270.16     31.88 o 
   0   6   7       11.10       21.65     24.09 o 
   1   6   7      227.92      180.64     36.53 o 
   2   6   7        1.44       20.65     26.79 o 
   3   6   7       15.43       42.60     29.44 o 
   4   6   7       61.30       48.92     33.29 o 
   5   6   7       54.53       59.18     32.80 o 
   6   6   7        7.92       24.15     30.47 o 
  -8   7   7      490.96      535.60     81.68 o 
  -7   7   7      824.04      846.06     66.17 o 
  -6   7   7       56.77       64.36     28.71 o 
  -5   7   7       28.08       22.93     24.57 o 
  -4   7   7      868.75      881.27     81.17 o 
  -3   7   7      416.46      522.13     39.75 o 
  -2   7   7      406.20      429.09     36.61 o 
  -1   7   7      507.26      488.09     44.12 o 
   0   7   7      236.22      206.73     34.53 o 
   1   7   7        6.53       22.76     27.58 o 
   2   7   7       93.58      105.85     42.24 o 
   3   7   7      472.91      541.89     53.24 o 
   4   7   7      402.78      429.21     54.44 o 
   5   7   7      173.10      192.79     50.88 o 
  -7   8   7      179.69      161.42     32.86 o 
  -6   8   7        2.75       24.79     20.59 o 
  -5   8   7      159.46      124.72     39.48 o 
  -4   8   7      174.10      137.65     29.13 o 
  -3   8   7        1.32        8.65     15.79 o 
  -2   8   7       19.81       28.06     20.78 o 
  -1   8   7       11.61       26.37     24.86 o 
   0   8   7       16.76        7.24     19.05 o 
   1   8   7      111.79      110.64     42.24 o 
   2   8   7       43.99       37.72     32.78 o 
   3   8   7       39.63       39.19     29.55 o 
   4   8   7      141.30      157.75     47.95 o 
  -5   9   7       68.17       43.62     28.57 o 
  -4   9   7      414.99      393.87     39.25 o 
  -3   9   7      325.58      331.95     45.59 o 
  -2   9   7      412.85      402.07     55.32 o 
  -1   9   7      261.54      248.74     33.21 o 
   0   9   7      135.31      122.15     30.53 o 
   1   9   7       81.05       54.93     33.21 o 
   2   9   7       80.21       82.78     36.87 o 
   3   9   7      389.42      426.77     57.26 o 
  -3  10   7      689.85      776.73     87.78 o 
  -2  10   7        1.44       13.46     25.57 o 
  -1  10   7      509.70      470.14     51.90 o 
   0  10   7      397.46      351.76     51.81 o 
   1  10   7       20.84       12.36     24.42 o 
  -2   0   8     1268.66     1428.96     79.62 o 
  -1   0   8     4141.53     5939.20    123.04 o 
   0   0   8       69.17      122.01     55.84 o 
   1   0   8      637.37      677.27     80.65 o 
   2   0   8        2.76       17.14     20.83 o 
   3   0   8     2076.63     2211.33     50.67 o 
   4   0   8      702.72      745.50     53.77 o 
   5   0   8        6.08        6.20     20.68 o 
   6   0   8        3.83       19.65     26.88 o 
  -3   1   8      444.84      438.41     61.00 o 
  -2   1   8      148.39      166.32     40.84 o 
  -1   1   8        5.37       64.10     33.99 o 
   0   1   8      416.99      471.10     47.89 o 
   1   1   8      426.98      373.92     30.30 o 
   2   1   8        2.17        8.44     14.71 o 
   3   1   8      102.80      118.72     21.79 o 
   4   1   8      150.73      136.56     36.36 o 
   5   1   8        5.23       11.37     26.88 o 
   6   1   8        3.15       23.78     33.09 o 
  -3   2   8       31.78       59.97     47.56 o 
  -2   2   8     1464.30     1594.40     81.68 o 
  -1   2   8     1058.45     1193.38     57.39 o 
   0   2   8        2.29       15.88     21.79 o 
   1   2   8      103.80      102.95     31.31 o 
   2   2   8      167.67      147.75     30.37 o 
   3   2   8      640.40      694.09     87.89 o 
   4   2   8      704.17      789.42     50.79 o 
   5   2   8      184.91      135.93     29.55 o 
   6   2   8       27.72       52.84     33.21 o 
  -4   3   8       12.89       29.99     38.26 o 
  -3   3   8      316.39      341.21     70.31 o 
  -2   3   8      193.29      252.29     61.00 o 
  -1   3   8       22.46       40.33     40.33 o 
   0   3   8      682.19      655.48     56.87 o 
   1   3   8      139.65      121.69     29.12 o 
   2   3   8      108.95      131.62     36.52 o 
   3   3   8       61.17       95.52     35.70 o 
   4   3   8        6.80       22.88     22.63 o 
   5   3   8       10.31       24.18     23.69 o 
   6   3   8        2.78       39.45     31.17 o 
  -5   4   8     1710.52     1841.52     96.16 o 
  -4   4   8      183.86      250.22     69.28 o 
  -3   4   8       48.39       21.71     38.26 o 
  -2   4   8      602.57      703.11     73.41 o 
  -1   4   8       62.24       75.18     35.07 o 
   0   4   8       58.21       68.20     33.99 o 
   1   4   8      119.23      122.81     35.00 o 
   2   4   8     1025.91     1182.74    120.46 o 
   3   4   8      248.65      340.54     48.86 o 
   4   4   8      133.19      127.57     35.47 o 
   5   4   8      326.28      360.97     47.12 o 
  -6   5   8        4.80       15.51     40.33 o 
  -5   5   8       12.06       10.34     41.36 o 
  -4   5   8       15.06        3.10     35.16 o 
  -3   5   8       64.36       40.33     43.43 o 
  -2   5   8        1.19       18.61     39.29 o 
  -1   5   8        5.81       20.98     25.46 o 
   0   5   8        0.39        8.95     21.05 o 
   1   5   8        6.74       19.17     24.29 o 
   2   5   8       42.56       41.75     30.06 o 
   3   5   8      117.46      119.24     42.24 o 
   4   5   8        0.28        7.75     24.86 o 
   5   5   8       59.06       48.98     34.81 o 
  -6   6   8        3.31       10.91     25.22 o 
  -5   6   8      120.30      119.50     38.87 o 
  -4   6   8      433.69      561.45     79.62 o 
  -3   6   8      573.51      687.60     83.75 o 
  -2   6   8      102.47      124.38     37.08 o 
  -1   6   8       36.01       37.55     29.81 o 
   0   6   8      246.77      263.17     44.95 o 
   1   6   8      583.01      615.57     57.08 o 
   2   6   8      212.40      241.45     47.15 o 
   3   6   8        1.46       10.11     24.42 o 
   4   6   8        3.00       14.51     25.56 o 
  -5   7   8       18.05       21.87     23.55 o 
  -4   7   8      175.81      174.99     37.86 o 
  -3   7   8      157.21      164.95     38.42 o 
  -2   7   8       15.14       23.30     29.42 o 
  -1   7   8       13.28        8.82     18.63 o 
   0   7   8       64.99       53.18     35.32 o 
   1   7   8       17.92       22.22     27.93 o 
   2   7   8        0.17       20.68     27.78 o 
   3   7   8        1.54       21.62     27.07 o 
  -4   8   8     1219.05     1402.99    187.67 o 
  -3   8   8      637.68      673.00    118.91 o 
  -2   8   8       29.14       22.89     22.61 o 
  -1   8   8        1.45        7.63     19.89 o 
   0   8   8       94.69      120.69     41.73 o 
   1   8   8      549.50      638.13     63.16 o 
  -4   1   9      322.91      391.88     63.07 o 
  -3   1   9      481.44      576.52     54.60 o 
  -2   1   9       17.21       26.70     32.56 o 
  -1   1   9       17.25       18.58     25.56 o 
   0   1   9       95.00      134.43     35.26 o 
   1   1   9      802.67     1012.12     50.67 o 
   2   1   9      509.41      617.87     51.70 o 
   3   1   9      170.05      193.10     35.67 o 
   4   1   9      205.56      261.60     52.73 o 
  -4   2   9       40.45       53.77     52.73 o 
  -3   2   9       23.42        9.31     36.19 o 
  -2   2   9       51.27       45.00     32.53 o 
  -1   2   9      193.45      184.05     63.07 o 
   0   2   9       77.39       85.38     35.80 o 
   1   2   9       80.29       83.18     35.53 o 
   2   2   9        7.76        8.09     21.58 o 
   3   2   9      144.01      123.40     34.62 o 
  -5   3   9      166.41      211.97     66.17 o 
  -4   3   9      168.80      259.53     69.28 o 
  -3   3   9       68.24       92.02     56.87 o 
  -2   3   9       78.69       81.68     56.87 o 
  -1   3   9      128.64      161.84     38.95 o 
   0   3   9      623.83      826.95     54.76 o 
   1   3   9      525.27      530.75     51.70 o 
   2   3   9       93.53      118.02     31.12 o 
   3   3   9       33.43       14.62     21.56 o 
  -5   4   9      209.26      250.22     71.34 o 
  -4   4   9       87.37       76.51     58.94 o 
  -3   4   9       15.08       37.22     45.50 o 
  -2   4   9      180.25      201.63     68.24 o 
  -1   4   9        9.85       26.05     28.54 o 
   0   4   9      135.04      142.14     35.77 o 
   1   4   9       20.95       51.04     35.92 o 
   2   4   9       74.31       58.82     31.07 o 
  -4   5   9       21.30       22.75     44.46 o 
  -3   5   9       30.49        6.20     38.26 o 
  -2   5   9      203.44      259.22     54.28 o 
  -1   5   9      143.50      197.22     44.15 o 
   0   5   9      298.44      321.80     50.38 o 
   1   5   9      169.94      198.15     49.92 o 
                                                 
